# Supplementary material for: Investigation on the fault monitoring of high-voltage circuit breaker using improved deep learning
Source: PLoS One. 2023 Dec 1;18(12):e0295278. doi: 10.1371/journal.pone.0295278 (PMC10691690; doi:10.1371/journal.pone.0295278)
Supplement: S1 Data — (XLSX) [file pone.0295278.s001.xlsx]

## Sheet: Sheet1
time/s	norm		fault
0	13.8169		-25.7237
1.0001e-05	-19.6917		21.9543
2.0002e-05	-3.08071		-1.75126
3.0003e-05	-6.65559		-6.38563
4.0004e-05	4.5311		-3.34772
5.0005e-05	20.0511		13.6281
6.0006e-05	-47.8622		-1.33882
7.0007e-05	-9.82731		-38.0191
8.0008e-05	10.3152		16.1718
9.0009e-05	11.599		-6.42033
0.00010001	-26.7169		-14.3818
0.000110011	-3.23327		-17.6681
0.000120012	16.9615		9.72897
0.000130013	-15.8745		-5.7894
0.000140014	-0.0823863		-4.26206
0.000150015	-15.0084		-9.63617
0.000160016	10.0376		-5.89183
0.000170017	0.843876		-1.4223
0.000180018	-8.37231		-15.3124
0.000190019	-4.79973		-18.0927
0.00020002	7.20707		13.1471
0.000210021	20.6007		-22.5619
0.000220022	-1.56699		-0.364886
0.000230023	-13.6634		3.79323
0.000240024	41.4667		-5.93688
0.000250025	-8.21973		-0.12065
0.000260026	9.17341		-33.0542
0.000270027	3.98632		15.4104
0.000280028	8.08318		-21.2823
0.000290029	-17.3063		37.3521
0.00030003	-8.55647		-14.4915
0.000310031	10.4951		14.8332
0.000320032	0.904531		-45.8183
0.000330033	2.85854		-37.4652
0.000340034	-24.0595		-11.6592
0.000350035	44.9672		-30.147
0.000360036	-16.5301		-11.7183
0.000370037	0.543096		-19.9738
0.000380038	0.960806		-12.3444
0.000390039	-20.3265		33.5207
0.00040004	24.5906		-84.7186
0.000410041	-1.84757		20.0421
0.000420042	-7.24767		-2.57573
0.000430043	24.4808		35.2146
0.000440044	4.14381		-9.22023
0.000450045	16.6923		-2.13901
0.000460046	0.830536		21.3335
0.000470047	-2.74401		8.86844
0.000480048	-5.492		-19.5201
0.000490049	9.52748		9.61902
0.00050005	10.2532		4.32695
0.000510051	-27.2811		-4.72194
0.000520052	-0.095156		2.83348
0.000530053	5.30852		-11.7148
0.000540054	17.2803		24.686
0.000550055	-9.27134		-28.6721
0.000560056	-42.5527		28.798
0.000570057	32.6375		-18.6087
0.000580058	-6.1418		11.3984
0.000590059	-29.0669		-43.624
0.00060006	-1.74294		12.6068
0.000610061	13.3465		-3.69827
0.000620062	-21.3166		21.7871
0.000630063	7.98546		-39.3572
0.000640064	28.9573		20.0133
0.000650065	-25.2893		21.7007
0.000660066	-16.7784		11.8617
0.000670067	8.41007		-44.4168
0.000680068	-0.918836		20.7425
0.000690069	15.7305		-5.32241
0.00070007	-21.7647		-14.0215
0.000710071	-12.3634		-18.8359
0.000720072	8.24274		5.75913
0.000730073	1.77829		21.2199
0.000740074	-18.0677		-40.1254
0.000750075	23.1169		-9.26616
0.000760076	10.2614		-22.4405
0.000770077	-16.0472		-24.8222
0.000780078	0.829414		2.37375
0.000790079	-6.60284		5.13724
0.00080008	-8.66617		22.9361
0.000810081	-1.24164		-31.8691
0.000820082	0.999186		12.347
0.000830083	-9.28009		9.66251
0.000840084	4.0951		-19.7133
0.000850085	7.7071		8.7182
0.000860086	-0.342563		-4.6214
0.000870087	8.43289		16.5523
0.000880088	-5.1133		7.58545
0.000890089	-21.4855		-2.98488
0.00090009	18.6722		9.95686
0.000910091	8.88729		4.25111
0.000920092	-11.7963		-2.4082
0.000930093	0.969148		-38.2039
0.000940094	16.5045		26.1849
0.000950095	-10.3849		14.9976
0.000960096	2.97046		20.3841
0.000970097	6.76392		-15.5125
0.000980098	-4.24202		-25.6364
0.000990099	9.55837		3.96338
0.0010001	-20.3616		2.082
0.0010101	-3.21793		36.351
0.0010201	9.63402		3.45285
0.0010301	-13.7039		-6.79157
0.0010401	-19.1093		-22.8132
0.00105011	18.6303		32.6053
0.00106011	8.83205		-8.28232
0.00107011	-17.9836		2.94738
0.00108011	1.52497		6.40273
0.00109011	4.89679		10.8065
0.00110011	1.68664		-26.1625
0.00111011	-6.56175		8.08699
0.00112011	2.10254		-0.527291
0.00113011	17.9613		-18.1662
0.00114011	-12.4231		3.59627
0.00115012	-19.6597		-26.5447
0.00116012	-5.13382		-12.6208
0.00117012	31.5498		-3.04453
0.00118012	23.3565		28.5241
0.00119012	-37.7177		-10.0057
0.00120012	-4.85307		5.47339
0.00121012	0.516123		-14.667
0.00122012	7.76737		-19.6179
0.00123012	-12.935		40.6552
0.00124012	-2.022		-34.3175
0.00125013	-0.70717		-6.16381
0.00126013	-7.17166		14.6913
0.00127013	5.78086		4.95041
0.00128013	-9.2929		-12.665
0.00129013	-2.55753		-18.3447
0.00130013	-19.3713		10.1798
0.00131013	13.8503		0.940452
0.00132013	-0.716097		-34.6389
0.00133013	2.9061		0.284685
0.00134013	-4.3757		-7.67045
0.00135014	-11.0537		5.40708
0.00136014	0.924079		10.0873
0.00137014	-9.72644		-7.28233
0.00138014	17.0216		8.08752
0.00139014	-8.65335		3.06416
0.00140014	5.34294		-3.54243
0.00141014	5.26128		8.81074
0.00142014	-17.4597		-18.0814
0.00143014	4.8557		6.58216
0.00144014	7.51442		-17.4675
0.00145015	-4.19596		2.84231
0.00146015	-8.81808		-8.78347
0.00147015	-8.85061		-3.87445
0.00148015	10.4281		5.00256
0.00149015	16.9683		4.73283
0.00150015	-32.2947		-19.2065
0.00151015	31.7289		9.44062
0.00152015	26.5954		25.0805
0.00153015	-54.7829		4.19415
0.00154015	16.3956		-26.008
0.00155016	-6.19098		29.9077
0.00156016	-8.03823		-1.85793
0.00157016	11.3771		-4.25224
0.00158016	-34.4033		-19.0192
0.00159016	3.6038		31.026
0.00160016	4.96758		9.90813
0.00161016	5.95911		-17.3906
0.00162016	4.88518		8.83487
0.00163016	17.3639		6.5513
0.00164016	-42.5268		0.0539988
0.00165017	20.0167		-15.6201
0.00166017	38.5984		-1.72739
0.00167017	-17.1418		25.7708
0.00168017	-18.9887		-3.69855
0.00169017	10.4583		-20.6776
0.00170017	25.5572		18.8397
0.00171017	-14.2261		15.8979
0.00172017	-7.20093		8.10947
0.00173017	20.0861		-45.9669
0.00174017	-11.7601		2.95923
0.00175018	-9.10655		-16.5912
0.00176018	8.31126		-5.51253
0.00177018	16.6921		-38.3083
0.00178018	-3.01323		29.4612
0.00179018	-34.1406		10.2778
0.00180018	35.0457		-11.44
0.00181018	-3.96097		-17.1999
0.00182018	-8.09893		-1.81651
0.00183018	-8.07014		4.73017
0.00184018	15.9297		29.5085
0.00185019	-7.31213		-6.10676
0.00186019	-11.5094		-32.8465
0.00187019	-7.68399		44.3518
0.00188019	4.7867		-41.7246
0.00189019	-4.94704		-2.50304
0.00190019	17.4804		39.8462
0.00191019	17.6662		-13.998
0.00192019	25.4713		-10.1487
0.00193019	-26.2634		-10.0569
0.00194019	6.97477		21.9699
0.0019502	20.1614		-26.8007
0.0019602	-0.549292		13.1084
0.0019702	9.92723		-2.6889
0.0019802	-9.60763		-58.0793
0.0019902	18.1246		31.5358
0.0020002	-23.7041		-38.2258
0.0020102	2.76212		1.79947
0.0020202	-1.53217		-25.3715
0.0020302	5.12121		46.1462
0.0020402	18.1356		-30.2868
0.00205021	-18.6671		57.8841
0.00206021	-7.79121		-42.8039
0.00207021	12.7058		-6.86298
0.00208021	-0.591274		-53.5278
0.00209021	-4.18646		59.9094
0.00210021	11.7831		-43.3374
0.00211021	12.6307		13.698
0.00212021	-2.37091		-29.6037
0.00213021	-1.64208		44.4833
0.00214021	3.07808		3.08668
0.00215022	-14.0429		-21.5757
0.00216022	9.87666		-0.0970907
0.00217022	-9.50432		-0.405329
0.00218022	-2.38702		5.54266
0.00219022	-10.2821		-41.927
0.00220022	-5.05878		43.1234
0.00221022	1.66079		-12.1942
0.00222022	7.96686		-29.1717
0.00223022	-7.74197		-0.879084
0.00224022	-8.21412		45.8824
0.00225023	8.23206		-31.5598
0.00226023	-5.635		9.00812
0.00227023	2.1238		-46.3658
0.00228023	7.87172		31.6472
0.00229023	-6.55254		-78.2511
0.00230023	-2.71456		6.14154
0.00231023	3.35069		47.1636
0.00232023	-4.95202		30.3043
0.00233023	-18.6612		-48.6996
0.00234023	-4.89108		-8.52775
0.00235024	14.5162		-5.46382
0.00236024	2.78924		-0.0667819
0.00237024	5.53041		-42.8448
0.00238024	-17.9052		13.9094
0.00239024	2.72736		16.726
0.00240024	-8.82453		4.2168
0.00241024	3.47481		-12.4523
0.00242024	1.15245		-2.42927
0.00243024	-7.43047		21.1791
0.00244024	25.3627		-37.5464
0.00245025	6.27655		-33.6801
0.00246025	5.85882		38.7422
0.00247025	-5.11714		-24.4895
0.00248025	-12.4087		2.10651
0.00249025	17.9141		-15.7253
0.00250025	17.5733		57.0291
0.00251025	10.5795		-62.7093
0.00252025	-14.0671		15.303
0.00253025	16.3389		-16.105
0.00254025	3.74307		20.9546
0.00255026	4.04443		-59.9922
0.00256026	0.959784		23.3965
0.00257026	-3.81244		25.792
0.00258026	19.2438		-3.99306
0.00259026	-6.21542		-14.5142
0.00260026	-9.90448		-17.9486
0.00261026	17.217		13.2274
0.00262026	11.555		-18.8854
0.00263026	2.46794		-8.00066
0.00264026	-11.059		10.8419
0.00265027	5.69151		-10.4279
0.00266027	-19.8752		-3.96387
0.00267027	-4.57705		6.63493
0.00268027	11.2242		12.852
0.00269027	-1.42686		4.45614
0.00270027	3.21351		-12.7934
0.00271027	-7.76994		11.9574
0.00272027	0.972942		-7.54336
0.00273027	-6.75184		-35.5964
0.00274027	-0.646086		6.32032
0.00275028	0.2606		0.743376
0.00276028	5.64624		2.95012
0.00277028	3.20089		-4.20322
0.00278028	4.47755		-8.16666
0.00279028	0.175422		-35.2267
0.00280028	11.4147		13.0089
0.00281028	-21.1442		0.0861288
0.00282028	7.7977		16.8953
0.00283028	-2.8468		7.00041
0.00284028	-6.09269		7.57022
0.00285029	-12.8824		-7.12016
0.00286029	21.4608		11.1832
0.00287029	-14.738		-27.3332
0.00288029	-12.1768		-1.53399
0.00289029	52.3525		16.9766
0.00290029	-28.743		-13.8315
0.00291029	9.65217		5.44437
0.00292029	-3.17053		16.5101
0.00293029	-3.36272		15.9355
0.00294029	11.6178		-19.6629
0.0029503	0.181762		-7.71547
0.0029603	20.6441		32.8254
0.0029703	-28.7797		-50.8544
0.0029803	-6.0969		6.7936
0.0029903	-10.531		-10.2205
0.0030003	23.9504		-6.36704
0.0030103	18.9942		-18.5892
0.0030203	-8.67137		20.563
0.0030303	-2.31079		11.7301
0.0030403	24.3924		-11.2533
0.00305031	-8.33343		-28.719
0.00306031	-33.0029		-5.62081
0.00307031	0.0613923		24.1592
0.00308031	7.23243		-35.0029
0.00309031	3.31379		32.076
0.00310031	6.39248		9.16538
0.00311031	-7.49756		9.6896
0.00312031	9.76062		-56.2088
0.00313031	11.5169		4.29697
0.00314031	-12.0823		54.4256
0.00315032	-5.92717		8.13997
0.00316032	2.68482		-53.5723
0.00317032	-10.06		16.5789
0.00318032	-17.8449		-19.403
0.00319032	19.472		53.3048
0.00320032	2.06152		10.6144
0.00321032	-9.37928		-5.84247
0.00322032	43.173		46.579
0.00323032	-15.3028		-30.3967
0.00324032	-44.0755		-15.1023
0.00325033	2.79897		-12.2293
0.00326033	22.9238		60.7078
0.00327033	3.89675		-27.5671
0.00328033	-28.4482		9.00418
0.00329033	21.8064		17.9125
0.00330033	10.3934		-20.4573
0.00331033	-20.7434		-22.4447
0.00332033	-22.5797		-3.31089
0.00333033	18.725		8.94563
0.00334033	27.3232		-0.702043
0.00335034	-23.0065		13.833
0.00336034	-23.4335		14.9332
0.00337034	15.8004		-28.3401
0.00338034	9.10824		2.43739
0.00339034	0.687918		-0.463727
0.00340034	-2.68477		13.5539
0.00341034	7.51756		6.07916
0.00342034	-19.6912		10.3489
0.00343034	-14.5987		-14.0955
0.00344034	1.90706		6.29645
0.00345035	-11.068		-28.8892
0.00346035	-10.0636		32.9211
0.00347035	5.65478		-29.9173
0.00348035	-4.10892		14.6351
0.00349035	-0.917284		-5.78771
0.00350035	-18.2704		-10.7924
0.00351035	-2.66547		-23.1031
0.00352035	3.10282		27.9021
0.00353035	-1.63171		-9.03114
0.00354035	-10.7688		-26.6375
0.00355036	2.06012		0.435907
0.00356036	-9.3863		30.7502
0.00357036	-9.7388		-44.2009
0.00358036	-12.2825		1.84368
0.00359036	5.62969		11.816
0.00360036	-4.53246		16.0714
0.00361036	-7.61456		-20.4933
0.00362036	-6.47151		-24.5784
0.00363036	1.68082		37.0968
0.00364036	2.85367		-20.7237
0.00365037	6.80117		-18.7733
0.00366037	3.367		1.65745
0.00367037	-11.9059		26.074
0.00368037	12.4912		16.3561
0.00369037	-2.16393		-27.701
0.00370037	-3.10095		28.7763
0.00371037	-1.74868		-9.53807
0.00372037	-3.89151		-20.0951
0.00373037	8.68527		1.60989
0.00374037	-22.919		11.5183
0.00375038	13.2508		4.67013
0.00376038	4.64386		-45.3395
0.00377038	-15.4264		4.20487
0.00378038	5.2492		-1.12743
0.00379038	-5.93084		-0.140346
0.00380038	-8.98501		18.5819
0.00381038	38.5061		-2.50125
0.00382038	-7.23769		0.777785
0.00383038	-13.4419		-28.7525
0.00384038	16.9963		-20.9858
0.00385039	-5.22688		10.0163
0.00386039	-4.25581		-1.57239
0.00387039	-24.5521		4.76858
0.00388039	-7.95567		-13.6663
0.00389039	7.88239		-0.658114
0.00390039	19.4455		-4.03921
0.00391039	1.35953		8.15142
0.00392039	-7.1367		0.626766
0.00393039	14.2128		-4.75317
0.00394039	-16.6966		-5.3455
0.0039504	5.64536		-5.174
0.0039604	-4.54481		-10.8943
0.0039704	17.0556		5.05828
0.0039804	2.2467		-8.77381
0.0039904	-25.0265		5.51413
0.0040004	25.8649		-11.0957
0.0040104	-14.5475		11.6671
0.0040204	13.0565		-2.75606
0.0040304	-11.2727		7.61325
0.0040404	5.16236		-0.732461
0.00405041	-5.80533		1.31114
0.00406041	-30.3527		-33.3485
0.00407041	-3.60516		21.6255
0.00408041	14.6671		-14.2937
0.00409041	-5.31595		11.2807
0.00410041	-43.4222		-8.05137
0.00411041	19.0185		11.9995
0.00412041	-32.5325		-19.7646
0.00413041	3.2485		4.74068
0.00414041	15.3696		-6.60505
0.00415042	-34.6838		3.51726
0.00416042	-3.68007		-18.4432
0.00417042	-3.12611		6.1893
0.00418042	5.88058		-15.9934
0.00419042	48.0426		-6.48157
0.00420042	-30.5118		-8.92689
0.00421042	-20.7178		9.82427
0.00422042	22.058		-23.9997
0.00423042	18.8296		18.3401
0.00424042	-59.0214		-26.2653
0.00425043	33.3776		7.98024
0.00426043	19.4911		-26.4355
0.00427043	-31.8374		26.1615
0.00428043	-0.819046		-15.1285
0.00429043	-2.62952		-28.1049
0.00430043	4.06748		18.7798
0.00431043	8.79057		14.9451
0.00432043	-15.2923		7.57747
0.00433043	13.7484		-17.9689
0.00434043	14.768		-0.894333
0.00435044	-33.2351		3.68641
0.00436044	-4.93995		8.05351
0.00437044	11.6938		-20.2401
0.00438044	12.8933		10.514
0.00439044	-44.2885		-4.84713
0.00440044	24.813		0.334858
0.00441044	-11.351		-4.86273
0.00442044	16.3988		7.76112
0.00443044	12.3021		-10.2663
0.00444044	37.1002		2.37789
0.00445045	-24.103		-25.299
0.00446045	-22.7278		35.2877
0.00447045	45.8276		-28.5109
0.00448045	15.657		24.444
0.00449045	-26.9739		-5.84461
0.00450045	-12.4536		-51.938
0.00451045	-8.93012		51.57
0.00452045	-6.5482		-0.85881
0.00453045	29.4011		8.69997
0.00454045	-5.76228		-49.3739
0.00455046	-13.647		-16.1759
0.00456046	-15.753		25.8531
0.00457046	-16.4365		-28.4485
0.00458046	13.3598		29.7981
0.00459046	-8.40379		0.673406
0.00460046	-2.82933		31.3217
0.00461046	-3.31699		-25.4271
0.00462046	1.2387		-2.45049
0.00463046	5.52072		-6.33806
0.00464046	-0.825611		1.85428
0.00465047	11.5786		9.30308
0.00466047	-13.8115		24.1701
0.00467047	-1.67211		-22.323
0.00468047	-13.0668		33.2395
0.00469047	9.46707		-32.8092
0.00470047	4.39323		24.8633
0.00471047	-1.59371		-30.6425
0.00472047	6.72155		5.9692
0.00473047	-22.6898		-34.9034
0.00474047	-6.06968		0.451813
0.00475048	1.9985		13.7223
0.00476048	0.719025		-39.7158
0.00477048	-8.54519		44.5919
0.00478048	-12.9412		-17.7169
0.00479048	2.82899		29.0245
0.00480048	-3.21366		-37.9938
0.00481048	2.69375		10.5534
0.00482048	17.5119		-8.12522
0.00483048	-8.99568		-9.51866
0.00484048	-2.46548		-33.9607
0.00485049	2.17837		5.96421
0.00486049	-4.74009		5.48035
0.00487049	2.77676		-29.6382
0.00488049	-17.9283		-1.27207
0.00489049	1.53437		-13.7622
0.00490049	-1.46298		-1.42655
0.00491049	-0.131278		-9.85193
0.00492049	-2.76669		20.3177
0.00493049	7.27658		-10.0156
0.00494049	11.3855		-12.0299
0.0049505	-16.6923		-15.5639
0.0049605	-13.5625		32.7563
0.0049705	18.8255		9.04574
0.0049805	3.12575		2.73055
0.0049905	-9.46519		4.59311
0.0050005	-2.31415		3.31954
0.0050105	11.5863		-0.0539707
0.0050205	-6.74789		6.72046
0.0050305	-5.24999		-17.1464
0.0050405	-10.7645		18.5708
0.00505051	-0.762414		-19.3243
0.00506051	2.46166		-24.7369
0.00507051	5.8025		3.91809
0.00508051	14.6365		15.4213
0.00509051	-14.4363		16.4951
0.00510051	2.81838		-13.5773
0.00511051	4.94636		10.4789
0.00512051	-25.5028		-1.94834
0.00513051	-17.2017		-5.9633
0.00514051	31.5751		9.78996
0.00515052	-23.9985		-2.96365
0.00516052	-8.88871		-6.01761
0.00517052	14.709		1.08666
0.00518052	-13.6556		-16.7807
0.00519052	-3.39311		6.30994
0.00520052	12.0516		15.7874
0.00521052	11.4912		-12.6485
0.00522052	-6.58033		5.05389
0.00523052	-19.2985		12.7022
0.00524052	3.94259		-1.92337
0.00525053	2.04151		-2.17098
0.00526053	11.1531		-2.85491
0.00527053	-19.6067		14.979
0.00528053	7.76346		-10.8381
0.00529053	-14.1182		-16.6348
0.00530053	-22.5062		-5.06878
0.00531053	2.70245		-1.92336
0.00532053	2.26693		12.3308
0.00533053	1.59653		-24.7777
0.00534053	-9.58137		25.7853
0.00535054	1.12082		9.55849
0.00536054	-5.81532		-17.3243
0.00537054	-18.4345		-2.86294
0.00538054	1.21254		5.54008
0.00539054	-2.96186		18.7476
0.00540054	-3.97797		-34.3959
0.00541054	-5.35353		-4.74145
0.00542054	-9.40932		-13.9436
0.00543054	-16.8732		15.9094
0.00544054	23.16		-10.1226
0.00545055	-2.38778		-5.2448
0.00546055	-14.8635		-6.77596
0.00547055	10.8121		-9.40774
0.00548055	-8.71472		-29.1355
0.00549055	4.17702		3.45058
0.00550055	-0.685035		12.1835
0.00551055	-22.2616		-4.49493
0.00552055	13.2622		-18.083
0.00553055	-28.9226		19.76
0.00554055	11.2519		21.3219
0.00555056	-7.05898		-25.1194
0.00556056	-20.338		11.4983
0.00557056	7.50722		13.9809
0.00558056	7.44419		-10.5752
0.00559056	12.073		3.98594
0.00560056	-9.29032		-3.6574
0.00561056	3.95467		21.1509
0.00562056	7.3897		-22.1288
0.00563056	-20.9946		-11.3395
0.00564056	12.2003		18.5142
0.00565057	-7.34499		-11.4596
0.00566057	-6.54859		-11.5794
0.00567057	24.6953		13.1001
0.00568057	-18.2959		22.7368
0.00569057	5.45145		-30.3188
0.00570057	9.03316		-21.095
0.00571057	-0.819165		32.4419
0.00572057	-10.2679		9.85785
0.00573057	-12.189		-23.1601
0.00574057	13.0295		-15.7371
0.00575058	-41.1476		15.7997
0.00576058	10.2094		-30.9216
0.00577058	17.6318		3.44146
0.00578058	1.28229		-68.0993
0.00579058	-21.639		34.3351
0.00580058	-22.8255		21.4505
0.00581058	50.0901		-31.9007
0.00582058	6.43427		2.16225
0.00583058	-41.2356		11.3219
0.00584058	10.9068		-29.9429
0.00585059	3.66888		-13.608
0.00586059	-18.6495		34.2488
0.00587059	-20.252		-38.0743
0.00588059	33.122		-3.24042
0.00589059	0.231048		6.79736
0.00590059	-7.75274		33.3398
0.00591059	-6.72763		-22.4762
0.00592059	-17.1132		-24.0506
0.00593059	34.3446		22.563
0.00594059	-10.6106		21.4276
0.0059506	-11.6832		-57.7597
0.0059606	5.00847		0.22515
0.0059706	-14.401		35.7786
0.0059806	-13.3596		1.02345
0.0059906	9.53925		-22.95
0.0060006	7.46026		10.5078
0.0060106	-16.9745		17.0447
0.0060206	10.4121		-19.8197
0.0060306	9.29325		-2.03032
0.0060406	-13.6161		7.85308
0.00605061	-3.85983		-22.7064
0.00606061	3.09414		-6.04081
0.00607061	12.2886		6.80508
0.00608061	-5.19147		4.74202
0.00609061	-2.37727		-27.757
0.00610061	14.1129		20.8728
0.00611061	20.2297		4.83121
0.00612061	-13.7692		4.77481
0.00613061	-12.6351		-34.1769
0.00614061	33.2737		26.18
0.00615062	-5.21795		4.80084
0.00616062	-17.9894		-29.8523
0.00617062	5.83019		8.31841
0.00618062	9.30542		14.8765
0.00619062	-4.82253		-20.0181
0.00620062	-9.66416		-28.5471
0.00621062	11.7329		16.9128
0.00622062	16.2898		33.6297
0.00623062	-38.0011		-24.743
0.00624062	-2.78927		-16.0854
0.00625063	-1.74566		29.8504
0.00626063	-3.21718		7.38494
0.00627063	-2.20179		-29.6153
0.00628063	1.42033		16.5706
0.00629063	20.7413		-11.2362
0.00630063	-2.45279		11.702
0.00631063	-8.5978		9.57405
0.00632063	12.6002		5.40324
0.00633063	7.87936		-0.917027
0.00634063	1.3835		-12.7978
0.00635064	-9.94437		-5.72447
0.00636064	-4.532		8.12698
0.00637064	-1.65231		13.1172
0.00638064	7.17944		-35.94
0.00639064	-2.08287		3.61563
0.00640064	13.1137		36.9264
0.00641064	5.83231		-36.2912
0.00642064	0.755205		12.8058
0.00643064	6.04155		4.16785
0.00644064	-9.2168		-5.33526
0.00645065	-26.1835		-32.1675
0.00646065	-2.65835		20.4643
0.00647065	-6.25911		3.56046
0.00648065	3.18003		-4.29953
0.00649065	-10.1938		-7.16151
0.00650065	5.08192		-6.33759
0.00651065	9.77819		-7.78033
0.00652065	-14.4427		9.5864
0.00653065	-6.20635		-29.746
0.00654065	0.966205		-7.07219
0.00655066	15.021		24.1898
0.00656066	-20.8437		-25.8965
0.00657066	-0.734475		-3.21648
0.00658066	8.30803		20.3394
0.00659066	-3.49421		-14.8744
0.00660066	-10.1847		-0.354702
0.00661066	5.72299		-3.54425
0.00662066	11.3978		-6.14444
0.00663066	-11.6361		-26.0282
0.00664066	-5.99253		16.8491
0.00665067	11.9905		-8.1493
0.00666067	1.80274		16.9922
0.00667067	14.9418		-18.1223
0.00668067	-11.9052		10.7422
0.00669067	2.23145		-21.0268
0.00670067	13.4734		4.12396
0.00671067	12.3123		-5.68812
0.00672067	-11.9176		-6.21657
0.00673067	-3.38378		10.6962
0.00674067	19.4384		-11.5672
0.00675068	-44.6445		-7.44055
0.00676068	53.476		10.6063
0.00677068	-29.918		-6.984
0.00678068	-13.6734		-2.69446
0.00679068	-17.4549		-2.57211
0.00680068	-31.9496		-2.87728
0.00681068	19.3906		1.03007
0.00682068	4.13861		9.34021
0.00683068	-5.22866		-6.47854
0.00684068	-5.06609		-21.9715
0.00685069	45.7324		5.36599
0.00686069	-86.8738		-14.6967
0.00687069	12.5832		-19.0245
0.00688069	30.8787		8.32965
0.00689069	14.1651		8.98501
0.00690069	-41.2408		5.63639
0.00691069	-4.13196		3.60999
0.00692069	40.1856		-17.9419
0.00693069	-13.575		19.0619
0.00694069	-32.6046		5.55051
0.0069507	21.5594		18.4512
0.0069607	4.97579		-16.0535
0.0069707	-27.3982		14.1594
0.0069807	-23.3899		-0.929806
0.0069907	24.9655		-4.65111
0.0070007	12.4801		-2.17643
0.0070107	-34.2401		-7.23714
0.0070207	-24.2508		14.8156
0.0070307	33.3239		11.9373
0.0070407	-2.27282		-30.4822
0.00705071	-25.4158		44.2903
0.00706071	9.63744		-2.78501
0.00707071	8.96039		-11.1338
0.00708071	-28.4829		31.2708
0.00709071	2.04421		13.6586
0.00710071	26.3819		-42.0147
0.00711071	-6.02879		7.38743
0.00712071	-29.2277		-16.9878
0.00713071	-3.83467		2.79177
0.00714071	21.4559		8.12836
0.00715072	-19.8493		-16.0976
0.00716072	-6.79378		-6.09546
0.00717072	-0.465103		4.66416
0.00718072	10.2254		-12.0712
0.00719072	-18.946		-12.0466
0.00720072	0.55682		17.6
0.00721072	9.54847		-14.8961
0.00722072	1.68289		-28.3089
0.00723072	-8.13311		3.31044
0.00724072	-17.4173		2.92675
0.00725073	18.6037		7.57436
0.00726073	1.30101		-12.4855
0.00727073	-8.62097		10.0948
0.00728073	9.37362		-20.8555
0.00729073	-0.823473		4.95695
0.00730073	-0.168698		-8.74618
0.00731073	-8.41579		7.98767
0.00732073	16.3958		-7.61865
0.00733073	5.52899		-7.06074
0.00734073	-19.6956		21.0518
0.00735074	-5.13524		9.81716
0.00736074	5.61321		-51.6572
0.00737074	-9.4558		32.0348
0.00738074	1.30661		-5.3443
0.00739074	9.36267		10.6849
0.00740074	-0.25214		-49.9466
0.00741074	-2.13088		32.7366
0.00742074	-18.9849		-14.4789
0.00743074	2.69516		13.3973
0.00744074	8.01056		7.92925
0.00745075	-17.8671		8.79935
0.00746075	7.83555		-3.58854
0.00747075	13.6671		-11.6697
0.00748075	6.34507		27.4334
0.00749075	-19.6786		0.689255
0.00750075	-92.0063		-116.098
0.00751075	84.5844		100.633
0.00752075	-97.3999		113.489
0.00753075	-88.3337		-101.053
0.00754075	-98.7757		-101.982
0.00755076	-87.1924		-94.7498
0.00756076	92.4104		123.106
0.00757076	-90.4888		-94.1954
0.00758076	-101.31		-104.063
0.00759076	-91.2929		125.921
0.00760076	-111.092		89.7812
0.00761076	98.5912		-140.486
0.00762076	89.9515		106.238
0.00763076	-97.0194		87.6577
0.00764076	-109.283		100.609
0.00765077	96.9571		-86.7963
0.00766077	-84.4708		99.8804
0.00767077	-116.336		-109.527
0.00768077	111.48		-106.232
0.00769077	-97.3544		86.4413
0.00770077	-98.3578		101.728
0.00771077	92.0049		94.1158
0.00772077	94.7546		-107.006
0.00773077	110.182		-91.4136
0.00774077	-106.702		-91.4344
0.00775078	-83.9742		-94.9441
0.00776078	85.1821		-101.93
0.00777078	90.1836		115.393
0.00778078	-102.866		-83.7794
0.00779078	107.453		-116.888
0.00780078	102.666		-92.673
0.00781078	-112.107		99.4803
0.00782078	96.5732		-89.3586
0.00783078	-89.5798		-104.394
0.00784078	99.7005		-88.0355
0.00785079	90.1864		89.7226
0.00786079	-88.4423		-107.188
0.00787079	-85.9877		88.1443
0.00788079	-86.3543		-86.3099
0.00789079	92.4012		-94.4088
0.00790079	87.6083		90.4657
0.00791079	84.4127		-86.9842
0.00792079	-88.441		94.9141
0.00793079	93.0729		-99.8886
0.00794079	90.1903		92.3863
0.0079508	89.4806		-94.9219
0.0079608	86.2193		-86.9524
0.0079708	-95.8231		-91.1731
0.0079808	93.3017		-96.886
0.0079908	-103.741		94.6369
0.0080008	90.0666		-76.4158
0.0080108	72.6508		-90.8948
0.0080208	-74.5316		-81.308
0.0080308	-69.4867		74.0104
0.0080408	103.998		-72.9869
0.00805081	-88.4544		-75.4001
0.00806081	74.1852		-74.4284
0.00807081	99.7415		70.1513
0.00808081	-81.3656		-74.7341
0.00809081	78.8372		-74.168
0.00810081	84.736		-75.541
0.00811081	-75.8498		76.4932
0.00812081	101.734		-78.6284
0.00813081	-88.2826		-81.164
0.00814081	-90.1685		-76.4625
0.00815082	84.682		69.4968
0.00816082	-120.219		83.6689
0.00817082	80.2429		-76.7937
0.00818082	-101.719		-88.5423
0.00819082	74.8601		87.717
0.00820082	81.9132		-73.3612
0.00821082	-70.3935		-91.239
0.00822082	-77.203		-79.0459
0.00823082	-103.463		97.9689
0.00824082	96.1706		-76.1614
0.00825083	-78.8144		99.0475
0.00826083	-100.567		-72.1074
0.00827083	106.064		-88.7497
0.00828083	70.3669		-70.759
0.00829083	89.9417		-92.3941
0.00830083	-82.1774		90.6043
0.00831083	-74.8728		89.3205
0.00832083	79.6148		-74.9254
0.00833083	-75.5861		-89.2473
0.00834083	-71.2933		-71.9772
0.00835084	74.8129		82.1183
0.00836084	98.6814		-102.906
0.00837084	-98.8415		88.1925
0.00838084	68.9074		-70.8406
0.00839084	108.111		81.9154
0.00840084	-89.2854		-71.0844
0.00841084	-70.611		93.2402
0.00842084	68.7783		85.3224
0.00843084	76.376		-89.3797
0.00844084	77.8776		106.059
0.00845085	71.4988		78.5178
0.00846085	-79.6985		67.9985
0.00847085	88.7338		-67.3234
0.00848085	-74.1959		-70.3452
0.00849085	-89.2787		80.8547
0.00850085	85.6298		87.5889
0.00851085	71.4918		-86.415
0.00852085	-75.038		69.7124
0.00853085	82.4817		86.7508
0.00854085	76.5416		-85.8348
0.00855086	76.5198		-88.6943
0.00856086	-78.0954		103.905
0.00857086	79.6359		-110.694
0.00858086	70.6513		74.8306
0.00859086	-76.4013		-75.8379
0.00860086	-73.4513		87.4399
0.00861086	80.3608		-99.7235
0.00862086	-75.1326		-73.396
0.00863086	81.9243		73.3794
0.00864086	-73.0898		-70.7425
0.00865087	71.3417		-84.122
0.00866087	73.4922		-72.024
0.00867087	-89.3726		109.664
0.00868087	78.2578		-75.6614
0.00869087	-74.2397		-108.368
0.00870087	-76.9258		90.5167
0.00871087	-71.8986		82.9968
0.00872087	71.6944		-80.582
0.00873087	-79.1677		-69.8173
0.00874087	-86.5927		-71.1144
0.00875088	77.263		-73.3633
0.00876088	-74.5583		72.9533
0.00877088	-74.1475		-74.4683
0.00878088	-80.8965		-77.9574
0.00879088	75.1072		-73.8445
0.00880088	85.0649		-74.8118
0.00881088	-77.5392		-79.4907
0.00882088	-110.687		-79.6462
0.00883088	77.6634		97.8572
0.00884088	68.8839		-92.2977
0.00885089	-73.3088		-82.6344
0.00886089	70.6855		-73.6376
0.00887089	69.3646		-75.6477
0.00888089	-76.0309		79.4716
0.00889089	75.8364		-97.2088
0.00890089	-73.2688		70.7745
0.00891089	-70.1039		-72.3855
0.00892089	-72.3148		72.8941
0.00893089	-92.6338		-69.8079
0.00894089	81.4845		78.8554
0.0089509	-68.1345		74.8325
0.0089609	83.4392		-100.787
0.0089709	-102.057		73.0797
0.0089809	72.9541		78.3383
0.0089909	75.1312		75.5254
0.0090009	-99.2124		-80.2603
0.0090109	86.4763		76.7712
0.0090209	-76.5693		-78.8522
0.0090309	-76.0643		-70.781
0.0090409	-77.0407		-84.712
0.00905091	83.3993		77.5741
0.00906091	83.5977		-81.8793
0.00907091	-83.6828		-85.525
0.00908091	74.5471		73.9728
0.00909091	-80.892		-73.569
0.00910091	70.2462		-74.5148
0.00911091	-67.9547		76.0447
0.00912091	-82.5672		73.8057
0.00913091	87.4395		71.8528
0.00914091	77.3397		-81.9275
0.00915092	-69.1607		-94.9614
0.00916092	-82.2867		90.0854
0.00917092	70.5879		73.746
0.00918092	-75.6764		-79.6681
0.00919092	75.0033		83.1755
0.00920092	-78.5577		89.6679
0.00921092	-72.9673		-78.2933
0.00922092	72.2578		-79.4791
0.00923092	73.5734		75.0275
0.00924092	69.8056		-80.8394
0.00925093	-74.6028		75.6341
0.00926093	-76.0659		75.3114
0.00927093	-70.7621		80.1041
0.00928093	-84.9733		-78.2966
0.00929093	-74.787		79.9943
0.00930093	70.0123		-88.4726
0.00931093	73.2577		76.9444
0.00932093	-70.1889		-69.5268
0.00933093	-74.7603		83.5393
0.00934093	78.1939		78.5522
0.00935094	71.109		-75.8041
0.00936094	-84.921		76.8411
0.00937094	84.8661		73.24
0.00938094	-76.6171		-74.9827
0.00939094	68.336		75.7835
0.00940094	114.063		-73.913
0.00941094	129.218		-68.3323
0.00942094	-94.3461		76.0229
0.00943094	126.4		-69.6537
0.00944094	-83.3884		75.4755
0.00945095	-83.0288		76.1088
0.00946095	74.585		-85.2233
0.00947095	81.6441		78.1725
0.00948095	82.5677		-75.918
0.00949095	-96.8183		81.8464
0.00950095	-70.3998		-89.0687
0.00951095	75.0179		76.0988
0.00952095	80.8377		-84.3349
0.00953095	-113.701		-78.6104
0.00954095	-72.8981		-75.9001
0.00955096	103.997		-87.5926
0.00956096	-93.6896		83.693
0.00957096	-89.4072		69.4997
0.00958096	83.7744		-81.8271
0.00959096	77.7101		-84.6464
0.00960096	-77.343		86.9445
0.00961096	93.0741		-77.2212
0.00962096	-88.6569		-81.6488
0.00963096	-81.3488		68.5786
0.00964096	77.3234		-69.3148
0.00965097	-76.4827		-81.6852
0.00966097	75.3358		-70.0584
0.00967097	-80.5886		-78.8436
0.00968097	87.5555		87.5308
0.00969097	-79.0835		-83.0614
0.00970097	90.1913		-80.8456
0.00971097	-116.85		-83.1239
0.00972097	99.9406		-68.9661
0.00973097	79.3059		69.9401
0.00974097	-72.9518		70.3742
0.00975098	-93.8267		-84.8096
0.00976098	70.6047		81.9915
0.00977098	97.3416		-83.0782
0.00978098	-88.3514		77.528
0.00979098	75.1145		87.2417
0.00980098	89.5706		-87.0013
0.00981098	-71.5179		-79.6105
0.00982098	-80.4088		-76.5594
0.00983098	-80.7853		90.511
0.00984098	78.139		-86.0821
0.00985099	-78.1227		-70.8708
0.00986099	-74.9138		71.0137
0.00987099	-76.1216		71.6385
0.00988099	80.9184		-78.8812
0.00989099	-76.6137		-78.9104
0.00990099	-74.33		108.702
0.00991099	-72.7334		-98.7984
0.00992099	71.0335		-82.9839
0.00993099	-83.6439		77.8612
0.00994099	67.1092		-74.1325
0.009951	72.4893		92.4
0.009961	76.8202		-102.242
0.009971	-68.7806		-69.0102
0.009981	-79.1578		94.0626
0.009991	75.124		-86.8014
0.010001	-72.0861		68.3776
0.010011	-66.8459		-89.2794
0.010021	-80.0562		85.8471
0.010031	-65.3023		-93.5864
0.010041	88.0688		77.1736
0.010051	-73.9995		-83.1199
0.010061	72.1652		102.403
0.010071	66.6287		-97.9001
0.010081	91.579		-86.9741
0.010091	-81.134		66.98
0.010101	69.3695		77.4601
0.010111	-82.0478		-69.2385
0.010121	-71.5368		-94.6869
0.010131	108.534		94.5976
0.010141	82.2869		-88.0826
0.010151	-93.6536		66.3549
0.010161	-75.5694		80.16
0.010171	-65.9324		78.1603
0.010181	85.1097		-70.8531
0.010191	71.9388		-105.039
0.010201	-70.3921		93.6064
0.010211	-74.3674		-80.3739
0.010221	83.5923		80.8859
0.010231	-82.7476		-79.8362
0.010241	-67.8121		-80.8218
0.010251	94.8237		82.3706
0.010261	-75.1681		-101.083
0.010271	-76.7566		75.0292
0.010281	85.8292		-68.44
0.010291	72.8814		-68.7474
0.010301	-73.5384		-88.9294
0.010311	-64.5294		73.6362
0.010321	83.4695		82.6569
0.010331	-74.5863		68.8459
0.010341	-66.553		-78.0986
0.010351	-91.9269		-87.2854
0.010361	74.3552		92.7769
0.010371	92.0009		-75.5989
0.010381	-93.3599		67.3674
0.010391	74.76		83.6261
0.010401	79.437		-86.3416
0.010411	-72.9885		-81.8966
0.010421	-71.6818		89.9662
0.010431	-72.9675		88.2263
0.010441	82.8551		77.849
0.010451	-89.7981		-82.5697
0.010461	-67.8181		68.5124
0.010471	63.7619		76.1396
0.010481	97.7586		62.8258
0.010491	-78.2522		-68.224
0.0105011	-73.4448		96.5564
0.0105111	76.5931		70.561
0.0105211	68.8699		-77.3143
0.0105311	-74.7222		-70.3577
0.0105411	-72.1307		-69.3556
0.0105511	72.4168		-62.812
0.0105611	-66.5473		-74.0037
0.0105711	-77.4448		82.958
0.0105811	79.0147		80.9462
0.0105911	68.429		-80.4911
0.0106011	-70.7126		-72.4037
0.0106111	67.2213		67.8625
0.0106211	68.7158		-70.1211
0.0106311	-73.5847		69.3425
0.0106411	-70.1255		-69.4783
0.0106511	76.9709		76.8655
0.0106611	70.3056		-79.771
0.0106711	-74.6885		-65.8347
0.0106811	-68.2545		-71.8681
0.0106911	77.6637		78.0705
0.0107011	75.7805		-79.4823
0.0107111	-69.8846		-78.4681
0.0107211	75.5894		81.8973
0.0107311	-72.1081		69.7908
0.0107411	-81.7406		-97.5793
0.0107511	78.8524		-66.0121
0.0107611	85.1996		-64.1126
0.0107711	-78.1224		69.4805
0.0107811	-83.389		-74.2586
0.0107911	-87.9783		78.4719
0.0108011	95.4066		-83.5659
0.0108111	-74.7548		-70.2637
0.0108211	-79.4996		-88.0128
0.0108311	67.2243		78.191
0.0108411	77.9878		80.056
0.0108511	73.1021		-70.5875
0.0108611	-74.4525		70.4621
0.0108711	-67.7381		-75.3357
0.0108811	80.1466		78.0579
0.0108911	84.6982		-64.6244
0.0109011	80.1731		72.0592
0.0109111	-91.413		72.9629
0.0109211	80.3134		-82.0412
0.0109311	-70.7382		-72.6307
0.0109411	-76.1045		-68.8888
0.0109511	63.552		80.1127
0.0109611	69.2745		72.5557
0.0109711	-71.0016		-74.7523
0.0109811	-77.57		81.145
0.0109911	68.8269		-85.2361
0.0110011	54.3907		-49.6195
0.0110111	-44.8764		51.2637
0.0110211	-60.0888		-49.926
0.0110311	56.8607		61.8257
0.0110411	49.3429		-90.7513
0.0110511	-67.5298		59.96
0.0110611	53.8301		-61.0015
0.0110711	-44.9894		-52.8277
0.0110811	-46.7227		-54.5129
0.0110911	-49.4006		48.3195
0.0111011	54.0979		49.722
0.0111111	48.2619		-67.2603
0.0111211	-55.5211		-64.8292
0.0111311	55.6295		-50.957
0.0111411	-61.5609		-57.753
0.0111511	-48.3007		-48.9798
0.0111611	49.8026		52.7663
0.0111711	-55.4048		54.889
0.0111811	52.5763		-68.0728
0.0111911	57.6116		68.7683
0.0112011	-56.7092		83.42
0.0112111	-44.6721		-59.4769
0.0112211	-55.3059		-48.413
0.0112311	52.5837		55.5056
0.0112411	-51.227		64.7917
0.0112511	-55.9736		-68.676
0.0112611	-47.776		-68.0298
0.0112711	48.6717		68.4498
0.0112811	-54.0231		51.7891
0.0112911	57.0708		-49.3456
0.0113011	-49.0754		-69.7906
0.0113111	43.3008		70.3939
0.0113211	-55.7706		-64.2385
0.0113311	-55.5838		-52.2326
0.0113411	67.0426		54.2865
0.0113511	-44.1703		-67.2743
0.0113611	-48.156		-51.0257
0.0113711	-44.1923		-54.2737
0.0113811	56.2347		96.0856
0.0113911	-53.391		-65.4976
0.0114011	-48.3754		-60.6446
0.0114111	59.2389		71.5584
0.0114211	-52.6544		-72.5909
0.0114311	-51.2753		-49.021
0.0114411	-42.1103		-50.2233
0.0114511	48.6932		-48.1234
0.0114611	49.0274		-64.057
0.0114711	-51.6128		-57.0435
0.0114811	57.5921		58.8995
0.0114911	-44.7052		-49.7657
0.0115012	-52.5719		48.7654
0.0115112	-47.5146		-47.5972
0.0115212	55.2358		64.4666
0.0115312	45.9511		-60.1851
0.0115412	-54.9961		-49.4314
0.0115512	-50.8125		57.4966
0.0115612	56.4548		-61.2248
0.0115712	-52.3303		-51.1809
0.0115812	-49.9879		-51.8704
0.0115912	51.6989		61.3019
0.0116012	47.8614		-50.1823
0.0116112	-48.7817		-60.4656
0.0116212	-47.8821		61.4522
0.0116312	65.2586		-46.5916
0.0116412	44.0898		-75.0353
0.0116512	-62.7004		57.209
0.0116612	58.0868		56.2637
0.0116712	-43.9937		49.8621
0.0116812	-48.9935		-51.7369
0.0116912	-55.4582		54.9312
0.0117012	49.1008		53.5108
0.0117112	-53.7725		-64.7907
0.0117212	-51.8316		51.8658
0.0117312	46.2641		-47.2372
0.0117412	59.0101		-59.5364
0.0117512	-53.621		47.734
0.0117612	-43.6885		-55.9724
0.0117712	-48.6624		57.3451
0.0117812	-43.5894		-55.1209
0.0117912	-51.9511		-51.1701
0.0118012	-48.1727		67.169
0.0118112	53.3353		-59.4087
0.0118212	-50.8287		-50.9622
0.0118312	-43.1769		-51.7529
0.0118412	55.8133		49.0878
0.0118512	-56.2712		-51.5579
0.0118612	-50.4304		-51.9028
0.0118712	-49.9283		-48.187
0.0118812	59.4433		41.7466
0.0118912	48.5127		55.1165
0.0119012	-49.392		-73.7927
0.0119112	63.9398		-53.3421
0.0119212	47.2036		-56.5147
0.0119312	-55.9211		45.7151
0.0119412	57.0774		-44.8347
0.0119512	-47.2619		-61.9173
0.0119612	70.0216		-59.2947
0.0119712	-58.5241		-58.4057
0.0119812	55.4739		-59.4014
0.0119912	50.7093		48.9489
0.0120012	53.7365		-59.9905
0.0120112	-52.7115		66.9355
0.0120212	-56.7038		-45.7897
0.0120312	62.6173		-65.6008
0.0120412	-53.5218		-51.1593
0.0120512	-68.9714		-48.1546
0.0120612	-49.9185		53.2774
0.0120712	66.3892		-54.9443
0.0120812	62.1748		59.4759
0.0120912	-56.2572		-49.6729
0.0121012	48.3057		-71.984
0.0121112	-67.4012		-42.8213
0.0121212	50.862		-47.5885
0.0121312	-47.5782		-47.8374
0.0121412	51.5161		-43.3381
0.0121512	-63.9473		55.4888
0.0121612	-84.6743		-46.2911
0.0121712	81.2716		-51.7327
0.0121812	-83.3834		-54.5367
0.0121912	63.5066		52.153
0.0122012	-53.435		-61.0389
0.0122112	-46.8921		54.6676
0.0122212	52.4321		47.76
0.0122312	-66.6369		50.7232
0.0122412	59.2752		-50.5579
0.0122512	-44.2833		-55.2136
0.0122612	57.5836		-57.5296
0.0122712	54.2327		58.6409
0.0122812	43.7955		58.0787
0.0122912	54.1358		-46.3888
0.0123012	-58.1723		44.7478
0.0123112	47.8651		-53.0662
0.0123212	47.2346		-67.0085
0.0123312	52.6979		82.5345
0.0123412	49.0721		75.7532
0.0123512	-66.2865		50.7106
0.0123612	52.3146		-44.2864
0.0123712	43.534		-52.9213
0.0123812	46.1418		-54.3731
0.0123912	-70.3086		-44.6211
0.0124012	-45.8392		61.4308
0.0124112	64.82		-56.2693
0.0124212	-51.4713		53.7554
0.0124312	-61.7875		-52.5269
0.0124412	67.434		-70.2769
0.0124512	-55.3182		55.0898
0.0124612	-64.3115		49.3574
0.0124712	-48.4289		-49.739
0.0124812	68.6614		-55.3343
0.0124912	-75.6664		63.1671
0.0125013	-50.1244		-33.1061
0.0125113	63.9545		-46.4746
0.0125213	-29.6891		38.246
0.0125313	-37.5963		-52.2803
0.0125413	34.8977		49.1993
0.0125513	49.6038		-49.7432
0.0125613	43.2902		56.411
0.0125713	-74.0633		31.5253
0.0125813	54.4803		-49.8259
0.0125913	46.7592		-33.6214
0.0126013	30.9665		-30.6352
0.0126113	-37.9527		-31.7991
0.0126213	45.2053		-31.5266
0.0126313	38.4416		31.8178
0.0126413	43.499		-30.9551
0.0126513	-29.3792		-65.7226
0.0126613	-39.336		51.4682
0.0126713	-27.1142		32.0925
0.0126813	34.5342		29.4912
0.0126913	-34.5084		-40.3182
0.0127013	-42.2671		33.8879
0.0127113	31.3428		41.4792
0.0127213	-42.1538		-39.791
0.0127313	44.4363		-39.1881
0.0127413	-36.8824		54.1139
0.0127513	31.1149		-42.0801
0.0127613	32.0324		36.1677
0.0127713	32.3427		-40.672
0.0127813	-30.7673		42.7362
0.0127913	-41.0429		-34.3474
0.0128013	49.872		39.3913
0.0128113	-48.8165		-48.3674
0.0128213	27.4815		-36.7774
0.0128313	41.5638		44.831
0.0128413	-30.2818		-35.6228
0.0128513	-41.3033		-44.7888
0.0128613	40.7586		-29.707
0.0128713	36.3379		47.0172
0.0128813	-40.5605		-47.0267
0.0128913	34.2968		-28.7529
0.0129013	33.5291		-32.339
0.0129113	33.4836		46.1207
0.0129213	-41.7703		-35.546
0.0129313	46.7421		-31.6308
0.0129413	32.8425		-33.9073
0.0129513	-46.9401		38.4266
0.0129613	-61.2945		-37.5671
0.0129713	32.7797		-55.6645
0.0129813	40.0248		32.2344
0.0129913	-45.4696		35.0833
0.0130013	-51.6959		-39.5247
0.0130113	44.2499		-50.7068
0.0130213	-31.5451		48.8396
0.0130313	-45.2932		37.1576
0.0130413	36.769		-42.1359
0.0130513	-38.1262		33.0527
0.0130613	31.3009		32.6264
0.0130713	44.2004		-35.8685
0.0130813	-32.0121		-49.0102
0.0130913	-44.7552		-34.2249
0.0131013	42.3762		46.1713
0.0131113	40.1759		-53.9673
0.0131213	-28.8098		-34.182
0.0131313	36.3763		-32.8844
0.0131413	-30.8626		35.7949
0.0131513	-35.1822		46.81
0.0131613	37.2444		-32.2822
0.0131713	-41.7994		50.7331
0.0131813	37.8782		-63.11
0.0131913	43.8977		-45.3198
0.0132013	-39.314		54.0431
0.0132113	53.4997		-45.4939
0.0132213	-35.6688		34.8822
0.0132313	-37.0456		37.5855
0.0132413	59.335		-34.428
0.0132513	42.1743		-73.9358
0.0132613	34.9032		-54.1054
0.0132713	29.1132		41.7895
0.0132813	33.5889		-36.1579
0.0132913	45.8058		-44.1353
0.0133013	32.034		-37.1765
0.0133113	-33.3891		34.1032
0.0133213	-35.0082		46.1003
0.0133313	-32.8252		-36.8325
0.0133413	-30.2483		36.0694
0.0133513	-46.0274		-42.8769
0.0133613	49.7638		-53.8536
0.0133713	41.6846		-44.5998
0.0133813	-50.7661		31.4343
0.0133913	34.9022		37.3252
0.0134013	35.8375		46.3651
0.0134113	31.1636		-34.8907
0.0134213	-54.4696		38.0951
0.0134313	39.0696		-37.2052
0.0134413	29.6401		34.733
0.0134513	-31.4797		-43.0037
0.0134613	-42.8289		-44.8468
0.0134713	32.9933		44.6409
0.0134813	30.686		-39.0035
0.0134913	-29.7153		41.5003
0.0135014	15.8401		25.4504
0.0135114	16.4652		-26.8105
0.0135214	15.9784		-15.3182
0.0135314	-19.2868		-23.445
0.0135414	-18.3752		-19.3193
0.0135514	18.5165		-43.6706
0.0135614	21.1581		33.0185
0.0135714	-29.4702		-16.5534
0.0135814	19.9638		-23.584
0.0135914	-20.1097		32.3106
0.0136014	-24.4577		-27.6773
0.0136114	35.5541		-26.2133
0.0136214	-26.3248		-16.5916
0.0136314	27.1259		-30.229
0.0136414	-25.268		-19.2715
0.0136514	31.9108		16.877
0.0136614	-25.0504		13.388
0.0136714	17.3889		-25.7194
0.0136814	-17.8075		28.0564
0.0136914	25.904		-16.6269
0.0137014	34.8978		-37.9008
0.0137114	-34.6693		-25.9859
0.0137214	36.1571		-29.4632
0.0137314	-20.9907		-27.3194
0.0137414	25.9481		23.8916
0.0137514	-15.904		-21.763
0.0137614	-34.4292		34.3092
0.0137714	31.895		-23.5542
0.0137814	20.7984		26.1166
0.0137914	31.895		-13.1684
0.0138014	-28.4014		18.9569
0.0138114	26.9324		19.3056
0.0138214	31.6524		-30.7044
0.0138314	-28.9396		32.0397
0.0138414	40.222		-46.0995
0.0138514	17.3348		-28.6976
0.0138614	24.6625		59.5774
0.0138714	-36.3226		15.8215
0.0138814	26.6136		24.9497
0.0138914	26.9285		-51.8642
0.0139014	-47.6023		53.7609
0.0139114	50.0369		-24.015
0.0139214	40.8167		-23.6706
0.0139314	-33.4011		-19.249
0.0139414	-18.4322		41.4832
0.0139514	25.7494		-18.1738
0.0139614	19.7049		-26.6557
0.0139714	-29.943		36.1763
0.0139814	32.4355		22.0159
0.0139914	-26.4968		21.9073
0.0140014	-17.1842		-52.1299
0.0140114	22.3214		25.9833
0.0140214	16.7999		59.8986
0.0140314	32.916		-34.0008
0.0140414	-20.703		-28.7433
0.0140514	-39.6636		51.1787
0.0140614	-14.479		19.1383
0.0140714	30.9656		-68.7686
0.0140814	-22.2119		24.9135
0.0140914	-17.5228		70.9267
0.0141014	35.551		-34.102
0.0141114	-18.6158		-18.9641
0.0141214	-31.3726		19.7467
0.0141314	18.5501		22.7849
0.0141414	32.27		-49.0841
0.0141514	-48.6627		-17.1338
0.0141614	28.1592		27.3139
0.0141714	24.6768		18.0053
0.0141814	-20.2027		-30.1334
0.0141914	-17.966		24.5498
0.0142014	18.1862		23.6586
0.0142114	36.3158		-33.0084
0.0142214	-38.3195		-24.7776
0.0142314	-17.277		33.9632
0.0142414	-22.533		-15.4273
0.0142514	-19.572		-47.3115
0.0142614	28.4064		25.52
0.0142714	-33.9418		21.6794
0.0142814	37.0447		-34.7032
0.0142914	-19.9663		-23.9311
0.0143014	-24.5044		22.7449
0.0143114	17.6324		28.8487
0.0143214	-26.6559		-26.7198
0.0143314	22.9949		-14.1385
0.0143414	-20.311		12.4945
0.0143514	20.1018		-35.5321
0.0143614	19.4147		31.3908
0.0143714	17.3955		-25.9775
0.0143814	-19.9346		22.7248
0.0143914	-25.1174		22.994
0.0144014	26.9191		-15.4229
0.0144114	-35.0683		-29.631
0.0144214	-14.949		-41.0665
0.0144314	13.666		23.1446
0.0144414	-17.4305		16.8435
0.0144514	29.2429		-14.0668
0.0144614	-28.5963		-31.0918
0.0144714	-31.2889		39.1321
0.0144814	55.2719		-27.5214
0.0144914	27.4372		-35.4719
0.0145015	-38.6374		42.6401
0.0145115	-29.0433		-13.0727
0.0145215	48.9585		19.0604
0.0145315	39.0354		-22.2555
0.0145415	34.1673		23.1356
0.0145515	-28.0986		21.4268
0.0145615	-48.0952		-29.0313
0.0145715	35.2903		-23.1977
0.0145815	-18.8856		20.564
0.0145915	-29.2011		-16.2951
0.0146015	31.6412		-24.1142
0.0146115	-28.9054		27.0056
0.0146215	-25.0361		34.9284
0.0146315	-23.6567		-24.7849
0.0146415	-20.1771		-41.0522
0.0146515	32.482		52.5164
0.0146615	28.8793		-13.5257
0.0146715	-33.8291		-37.283
0.0146815	-29.6277		17.835
0.0146915	23.7713		-23.029
0.0147015	-21.9618		26.4069
0.0147115	-32.6724		-27.2505
0.0147215	-13.1783		23.8689
0.0147315	23.6134		29.682
0.0147415	18.6478		-17.9663
0.0147515	-45.6248		-42.4589
0.0147615	33.908		-15.111
0.0147715	31.5871		25.6305
0.0147815	-31.6886		19.1341
0.0147915	-17.9375		-15.9307
0.0148015	18.2741		29.6274
0.0148115	25.7732		-30.1443
0.0148215	-27.3656		-15.9438
0.0148315	-18.1295		-12.7086
0.0148415	30.0301		-24.5235
0.0148515	15.7629		-18.1874
0.0148615	-20.484		-20.4395
0.0148715	-26.9645		39.2052
0.0148815	28.8696		-31.0361
0.0148915	-29.4928		15.3393
0.0149015	-16.2589		13.4528
0.0149115	-14.4422		15.693
0.0149215	13.2103		18.1941
0.0149315	21.9765		-39.3723
0.0149415	-25.2938		37.8644
0.0149515	22.2874		-25.0408
0.0149615	-33.3695		-19.2131
0.0149715	-19.5068		24.2541
0.0149815	41.6155		-33.3745
0.0149915	-35.621		18.2997
0.0150015	1.99153		0.214992
0.0150115	-7.83197		16.0861
0.0150215	9.42092		-11.7113
0.0150315	19.7047		-13.3082
0.0150415	-14.4456		3.55696
0.0150515	4.19756		-15.4267
0.0150615	14.2803		1.65551
0.0150715	31.1196		28.9948
0.0150815	-2.80371		2.33823
0.0150915	-14.7169		-12.0183
0.0151015	1.82483		-12.3212
0.0151115	1.94513		7.29284
0.0151215	42.107		5.93143
0.0151315	-7.47626		4.48653
0.0151415	-5.43491		1.38933
0.0151515	18.3692		-17.6919
0.0151615	-15.4271		-12.0129
0.0151715	-17.9437		7.03139
0.0151815	-15.0989		12.5231
0.0151915	16.4009		11.3407
0.0152015	-6.73556		-4.49664
0.0152115	-20.8307		-6.66545
0.0152215	18.9518		-2.69862
0.0152315	-3.38605		-4.04607
0.0152415	-1.12987		15.6192
0.0152515	-3.95761		-7.62561
0.0152615	16.0509		6.06437
0.0152715	4.97662		-6.62095
0.0152815	-24.7545		-7.3898
0.0152915	14.8866		2.72194
0.0153015	-5.21519		-9.22881
0.0153115	2.46412		6.67496
0.0153215	-11.5428		-10.9469
0.0153315	15.6827		5.45407
0.0153415	-6.18768		-17.3606
0.0153515	-15.7628		15.6504
0.0153615	3.80277		-6.75297
0.0153715	4.21468		-32.7964
0.0153815	8.95222		-7.2657
0.0153915	-27.3453		5.94176
0.0154015	17.5364		-1.21092
0.0154115	6.57776		-15.3365
0.0154215	-11.1624		7.05707
0.0154315	3.82642		14.2761
0.0154415	-8.9726		-11.6549
0.0154515	4.72838		-11.7417
0.0154615	-14.112		-4.46058
0.0154715	27.078		1.02383
0.0154815	-8.12153		-4.13939
0.0154915	-17.0095		-3.32644
0.0155016	9.15212		-0.0846816
0.0155116	-2.69662		-22.9924
0.0155216	-6.94328		-6.21867
0.0155316	-29.2462		14.8139
0.0155416	19.9655		-1.27099
0.0155516	-1.81135		-16.653
0.0155616	-20.7478		6.37386
0.0155716	20.3134		-4.70051
0.0155816	8.99077		3.7634
0.0155916	11.3121		-5.12755
0.0156016	-35.7591		-0.576128
0.0156116	14.9512		13.3421
0.0156216	13.7707		-31.9065
0.0156316	-35.9913		15.7778
0.0156416	-2.69832		15.3522
0.0156516	-7.08371		11.7747
0.0156616	7.16009		-13.8031
0.0156716	3.0017		2.5179
0.0156816	-16.5177		7.17492
0.0156916	-7.48385		-12.5807
0.0157016	-5.69807		-3.75937
0.0157116	1.80344		11.4056
0.0157216	-9.98288		1.68359
0.0157316	0.259904		-23.3353
0.0157416	7.49747		3.16564
0.0157516	-2.96589		0.963833
0.0157616	7.33038		5.35391
0.0157716	5.39937		-2.26189
0.0157816	-8.04062		21.9267
0.0157916	-3.8152		-3.44517
0.0158016	4.55376		-23.4362
0.0158116	-14.0519		1.24444
0.0158216	-5.68702		6.64072
0.0158316	4.44876		0.18313
0.0158416	-0.354687		-25.4097
0.0158516	-7.1423		8.99584
0.0158616	4.5644		-4.50452
0.0158716	-1.3471		-13.1204
0.0158816	-1.20466		-12.0205
0.0158916	0.560899		5.47306
0.0159016	-2.16561		-12.1831
0.0159116	-6.006		0.119848
0.0159216	-4.32644		1.65463
0.0159316	3.80868		2.25226
0.0159416	-3.03376		-7.88086
0.0159516	10.0989		3.58001
0.0159616	0.783079		-3.74552
0.0159716	1.1932		5.39564
0.0159816	-4.39133		-15.4599
0.0159916	-8.13051		4.9345
0.0160016	6.13711		4.79378
0.0160116	10.6524		-14.0235
0.0160216	3.20821		-1.6612
0.0160316	-5.12885		0.974251
0.0160416	11.0945		5.4186
0.0160516	-13.6721		-8.16428
0.0160616	1.84315		-17.1238
0.0160716	4.5341		6.27208
0.0160816	-1.69294		-16.0265
0.0160916	-17.3926		15.9732
0.0161016	6.54262		-7.35915
0.0161116	20.4102		-0.699607
0.0161216	-4.27532		-6.09678
0.0161316	-13.3161		-2.54341
0.0161416	2.26446		-1.32857
0.0161516	11.1181		1.90576
0.0161616	-4.44373		-7.15577
0.0161716	-14.8874		-16.0468
0.0161816	15.232		2.39162
0.0161916	7.58969		-1.04439
0.0162016	-6.80542		-11.3872
0.0162116	8.06727		4.16989
0.0162216	11.2887		-15.7604
0.0162316	-4.89074		-7.9612
0.0162416	-18.3116		16.5479
0.0162516	18.8737		-0.428217
0.0162616	16.9789		-6.19474
0.0162716	-15.8177		-11.1048
0.0162816	15.9319		17.7573
0.0162916	-7.85296		-17.5075
0.0163016	0.458396		7.85751
0.0163116	3.53547		13.9043
0.0163216	9.66589		18.5945
0.0163316	-13.0226		-12.8694
0.0163416	-18.7275		9.22651
0.0163516	13.3865		10.8725
0.0163616	-8.32403		-1.10965
0.0163716	-0.0764444		11.843
0.0163816	-8.5227		-14.7775
0.0163916	-1.3516		-5.07461
0.0164016	11.3189		4.2454
0.0164116	-17.3735		-4.78264
0.0164216	6.97982		0.770466
0.0164316	22.7756		-0.990715
0.0164416	-17.4033		-6.17592
0.0164516	-8.26285		9.46294
0.0164616	-2.17737		-3.21446
0.0164716	-0.464554		2.04087
0.0164816	-7.40088		-1.23334
0.0164916	-5.46126		-7.55183
0.0165017	6.40199		3.13363
0.0165117	1.97305		-10.885
0.0165217	2.46885		13.789
0.0165317	-16.8082		-18.4227
0.0165417	18.5646		0.769038
0.0165517	1.83127		-1.57137
0.0165617	-22.2964		-3.98049
0.0165717	-4.96431		14.5355
0.0165817	12.8114		-9.92052
0.0165917	5.08843		6.35756
0.0166017	-4.65455		-11.4887
0.0166117	-4.13485		2.05771
0.0166217	-21.5397		5.0897
0.0166317	-10.2269		10.7067
0.0166417	12.4833		6.08541
0.0166517	-10.0519		-9.74238
0.0166617	9.77329		7.58728
0.0166717	-10.9352		-7.11958
0.0166817	-10.3399		-0.421612
0.0166917	5.35402		4.31507
0.0167017	-4.63184		4.39774
0.0167117	0.903542		-27.0384
0.0167217	20.1877		-0.389742
0.0167317	-5.24717		-0.437817
0.0167417	0.381716		13.187
0.0167517	-2.97079		-16.8309
0.0167617	-10.4341		-22.1971
0.0167717	21.3764		1.37113
0.0167817	-0.710375		-1.44838
0.0167917	-4.54868		-21.6571
0.0168017	-2.98839		9.15365
0.0168117	1.56222		10.8599
0.0168217	28.3492		3.15896
0.0168317	-14.8722		-39.4397
0.0168417	-3.41258		18.0067
0.0168517	4.60513		5.38243
0.0168617	3.86506		0.586896
0.0168717	-16.2264		-0.792782
0.0168817	-10.6229		2.06304
0.0168917	29.4075		0.38937
0.0169017	8.34766		-2.31736
0.0169117	-40.6667		-12.6065
0.0169217	-26.9728		13.1234
0.0169317	9.62882		-5.49237
0.0169417	18.1786		-17.033
0.0169517	-1.05339		19.4669
0.0169617	-16.455		-15.4433
0.0169717	-23.8159		-19.4497
0.0169817	12.722		15.2415
0.0169917	1.47323		-2.591
0.0170017	-8.71836		-7.24597
0.0170117	-2.91061		-5.76655
0.0170217	5.01129		3.74944
0.0170317	-1.85203		8.8475
0.0170417	9.04234		-16.0267
0.0170517	2.17087		18.6783
0.0170617	4.5288		5.93128
0.0170717	17.8099		-7.90776
0.0170817	-27.4009		-7.6947
0.0170917	-14.7708		-2.60468
0.0171017	14.313		-0.22646
0.0171117	3.58027		-14.0835
0.0171217	-11.7519		5.78184
0.0171317	-5.22445		-8.42463
0.0171417	13.704		1.35644
0.0171517	-9.36763		-11.7165
0.0171617	2.21346		10.0214
0.0171717	-8.08729		-4.03543
0.0171817	7.79046		-8.88382
0.0171917	8.0556		1.97136
0.0172017	-12.4405		4.016
0.0172117	-2.22173		-14.7224
0.0172217	2.06443		-15.1665
0.0172317	3.32551		5.38107
0.0172417	-22.6065		-12.0871
0.0172517	-7.47196		1.16787
0.0172617	13.5167		11.9475
0.0172717	-3.97273		-7.9991
0.0172817	2.85705		-13.5487
0.0172917	14.3537		0.141906
0.0173017	-14.75		-8.92897
0.0173117	-2.8656		4.19605
0.0173217	-3.70996		-17.9954
0.0173317	8.31614		-14.1003
0.0173417	0.23124		10.0938
0.0173517	2.59037		-7.40287
0.0173617	5.14492		-4.05824
0.0173717	4.48384		-7.91485
0.0173817	-0.236537		-1.79035
0.0173917	-3.17627		-16.5316
0.0174017	-7.03901		-12.8363
0.0174117	8.20342		21.7383
0.0174217	-11.4235		-8.50527
0.0174317	20.4722		-0.990976
0.0174417	2.53882		10.3532
0.0174517	-4.14019		-14.2976
0.0174617	-2.36188		8.9144
0.0174717	5.46002		-2.51911
0.0174817	13.9113		-0.713975
0.0174917	-8.04765		-24.8049
0.0175018	-7.497		-7.45455
0.0175118	-9.43094		-11.9897
0.0175218	16.8543		-6.70622
0.0175318	-3.76273		11.3399
0.0175418	-4.83678		-7.50569
0.0175518	7.665		2.04148
0.0175618	2.91017		-2.95292
0.0175718	-0.604097		-0.279145
0.0175818	6.49747		0.50525
0.0175918	-3.22308		-3.28943
0.0176018	-10.0673		7.04897
0.0176118	5.86933		-8.31259
0.0176218	3.24131		10.6553
0.0176318	-7.73913		-3.86631
0.0176418	7.26006		-5.12029
0.0176518	4.83797		-3.42747
0.0176618	-11.0549		1.85717
0.0176718	1.94743		-18.1271
0.0176818	-2.07765		-8.35913
0.0176918	-0.276441		17.9021
0.0177018	4.40194		-19.5442
0.0177118	3.61468		-1.05783
0.0177218	-4.94979		-2.29978
0.0177318	10.2843		-5.59178
0.0177418	-10.7643		-8.37195
0.0177518	0.14185		1.69826
0.0177618	6.64392		5.41143
0.0177718	5.94046		-7.42216
0.0177818	-3.5366		0.459683
0.0177918	-7.98404		9.96959
0.0178018	5.32739		-15.6554
0.0178118	12.4214		3.25565
0.0178218	9.96402		-15.729
0.0178318	-15.7004		5.58269
0.0178418	7.21611		8.73137
0.0178518	13.3125		-21.3403
0.0178618	-12.5189		0.235504
0.0178718	3.4391		1.89901
0.0178818	17.7725		-2.85451
0.0178918	4.47225		-5.81012
0.0179018	-14.9652		4.91405
0.0179118	1.96901		-2.6417
0.0179218	0.870539		-5.05198
0.0179318	-11.8275		13.9404
0.0179418	0.992622		-0.396964
0.0179518	0.524403		-13.0818
0.0179618	5.80643		-27.5131
0.0179718	0.709099		-13.1667
0.0179818	8.69596		15.0611
0.0179918	3.51696		10.6601
0.0180018	-19.4197		-15.9473
0.0180118	-3.07543		-0.455433
0.0180218	21.2998		0.067909
0.0180318	7.23355		4.51809
0.0180418	13.4079		-10.9577
0.0180518	-6.92522		13.6054
0.0180618	3.38455		4.22846
0.0180718	17.2616		-16.4902
0.0180818	4.3809		11.2399
0.0180918	-20.6647		3.0751
0.0181018	-7.54528		20.427
0.0181118	-5.45298		5.43001
0.0181218	0.546816		-15.0361
0.0181318	-14.7354		-24.3888
0.0181418	5.64547		-0.717448
0.0181518	14.1872		1.11696
0.0181618	0.351382		13.5643
0.0181718	9.29293		8.15474
0.0181818	-15.015		-6.57051
0.0181918	-8.32891		-6.04074
0.0182018	40.2327		-2.79118
0.0182118	-10.0528		-2.64663
0.0182218	-13.2595		0.308294
0.0182318	13.2466		13.6258
0.0182418	4.28691		-19.4135
0.0182518	-25.2469		-9.05639
0.0182618	0.407335		18.0206
0.0182718	6.72054		5.30905
0.0182818	-3.94304		-9.93872
0.0182918	9.52381		-8.50099
0.0183018	13.9497		11.0649
0.0183118	7.83872		-0.0777964
0.0183218	-2.48583		-6.24326
0.0183318	-3.14526		1.58629
0.0183418	8.15637		-16.8633
0.0183518	-1.57058		-0.106532
0.0183618	-10.2681		0.299432
0.0183718	-17.6967		22.1586
0.0183818	2.36906		-2.26815
0.0183918	0.608427		-11.1742
0.0184018	-14.9426		-6.13104
0.0184118	3.37634		-0.403043
0.0184218	15.2525		-20.1385
0.0184318	-4.47091		15.4405
0.0184418	-5.30934		0.334338
0.0184518	3.80523		-5.53289
0.0184618	5.03393		-7.88051
0.0184718	-12.4264		3.09415
0.0184818	3.83293		-6.31421
0.0184918	18.5986		-3.07004
0.0185019	1.68601		10.478
0.0185119	-7.17514		-35.706
0.0185219	5.29265		8.90603
0.0185319	0.471787		4.29102
0.0185419	-13.2286		10.4853
0.0185519	-4.64107		26.5679
0.0185619	13.2635		-16.3433
0.0185719	15.8991		-5.12821
0.0185819	-27.5271		-5.53291
0.0185919	-12.0117		-1.57668
0.0186019	2.62641		31.0622
0.0186119	18.2984		-4.06375
0.0186219	-2.90853		17.2916
0.0186319	-26.7488		-22.4944
0.0186419	-18.8288		5.85585
0.0186519	36.9405		17.6734
0.0186619	19.5088		-16.4718
0.0186719	4.50565		18.4936
0.0186819	-3.57536		-10.2307
0.0186919	-2.42994		-16.5458
0.0187019	-3.92629		-13.8745
0.0187119	12.7129		10.4827
0.0187219	12.7525		9.13125
0.0187319	-36.6951		-16.6259
0.0187419	9.32717		2.74099
0.0187519	-12.6421		-11.9435
0.0187619	-7.25207		24.4552
0.0187719	20.7609		-8.07368
0.0187819	6.08323		-13.1293
0.0187919	-2.18251		12.9865
0.0188019	-23.6486		-16.2684
0.0188119	6.98857		4.20272
0.0188219	-2.62292		-7.19427
0.0188319	4.52851		15.2738
0.0188419	-6.57645		-9.59382
0.0188519	11.596		-7.53269
0.0188619	-0.00173475		-6.22753
0.0188719	-18.7372		-6.98068
0.0188819	10.3693		4.27898
0.0188919	21.643		5.76428
0.0189019	15.0337		-10.5663
0.0189119	-10.597		-2.14466
0.0189219	-2.25203		-0.831796
0.0189319	9.27799		-9.25338
0.0189419	7.90977		8.34604
0.0189519	1.70878		-19.3797
0.0189619	-3.44473		-1.14199
0.0189719	-13.4032		-11.7184
0.0189819	-4.51297		-9.96509
0.0189919	16.4785		8.51188
0.0190019	-7.45179		-7.96192
0.0190119	-17.0698		-10.2334
0.0190219	5.78367		-15.4235
0.0190319	11.9086		3.96608
0.0190419	-7.58834		-6.91353
0.0190519	-9.41534		-4.19949
0.0190619	-1.46213		-9.36108
0.0190719	-11.7709		6.49477
0.0190819	-4.46614		-7.48312
0.0190919	10.2414		-9.03399
0.0191019	-4.00884		-2.76088
0.0191119	3.45817		-3.1859
0.0191219	16.1614		-0.820342
0.0191319	-3.85497		-7.7589
0.0191419	-1.80156		3.11912
0.0191519	-17.2765		-0.846902
0.0191619	10.3751		-24.2808
0.0191719	10.5947		-2.13456
0.0191819	-9.34401		-16.8238
0.0191919	4.70364		-8.7109
0.0192019	7.27876		7.03497
0.0192119	10.5607		-5.27022
0.0192219	3.1843		-6.48582
0.0192319	-11.0556		-9.01007
0.0192419	-12.1394		8.25279
0.0192519	8.58605		-28.6944
0.0192619	4.83862		43.4244
0.0192719	-4.66986		-14.6652
0.0192819	8.75837		-1.25986
0.0192919	-4.09618		4.47689
0.0193019	-11.667		-0.825046
0.0193119	6.72919		4.08027
0.0193219	-5.64923		-11.6429
0.0193319	2.87669		7.65958
0.0193419	-8.74502		-29.5687
0.0193519	7.14003		-4.05891
0.0193619	14.422		9.44645
0.0193719	0.565328		0.284642
0.0193819	12.153		20.2265
0.0193919	-5.20844		-3.57428
0.0194019	-2.10474		-15.5326
0.0194119	-7.20754		-4.08605
0.0194219	-12.381		4.71283
0.0194319	18.7296		12.1636
0.0194419	-17.3638		-17.1539
0.0194519	7.57272		5.32962
0.0194619	1.07826		4.1691
0.0194719	11.7894		-5.68677
0.0194819	-12.5419		0.477465
0.0194919	-7.29644		-8.97868
0.019502	4.66744		0.994243
0.019512	-15.342		2.0776
0.019522	-3.30343		3.32294
0.019532	-0.998229		-7.29373
0.019542	0.552632		6.38462
0.019552	2.10798		-8.04297
0.019562	-12.3381		-11.436
0.019572	10.173		6.69633
0.019582	-7.16996		10.8762
0.019592	4.73397		-3.86331
0.019602	-7.94907		-24.4528
0.019612	4.40719		2.52014
0.019622	14.2408		1.50838
0.019632	-3.93537		3.33496
0.019642	0.167184		-11.7913
0.019652	2.42442		7.6721
0.019662	-0.242335		-3.80668
0.019672	-5.16944		-2.11437
0.019682	-2.66671		-11.5198
0.019692	-3.01424		7.8226
0.019702	-3.37249		-16.9859
0.019712	-0.112585		3.98119
0.019722	0.33915		1.19016
0.019732	13.6804		-5.20882
0.019742	-2.81208		-1.82271
0.019752	-13.3468		15.0216
0.019762	-4.1295		-14.7202
0.019772	-3.00659		-19.7021
0.019782	3.44504		-10.4024
0.019792	-12.7153		6.55507
0.019802	-0.747209		1.52543
0.019812	-20.8738		9.69106
0.019822	7.01656		25.5844
0.019832	7.19792		2.08125
0.019842	-1.61697		17.9088
0.019852	-12.2554		-20.0523
0.019862	-19.5577		0.811024
0.019872	2.33455		-3.0245
0.019882	-4.1964		9.70473
0.019892	-11.0161		-11.5869
0.019902	-5.36764		-1.4752
0.019912	-17.8864		14.3294
0.019922	14.7082		-32.873
0.019932	-11.6356		19.1534
0.019942	11.487		4.30314
0.019952	3.1487		-18.1491
0.019962	-9.30424		-2.24524
0.019972	0.726987		9.08089
0.019982	-12.4201		18.8015
[truncated: 8,001 more rows]

## Sheet: Sheet2
time/s	loose opening spring	loose components	Iron core jamming	loose opening spring	loose components	Iron core jamming
0	-27.7785	-25.7237	37.9952	-26.1111	-31.5252	-4.05806
1.0001e-05	20.447	21.9543	29.7359	19.1465	26.9771	-25.8405
2.0002e-05	1.83156	-1.75126	-9.75421	1.51303	-57.5214	5.93231
3.0003e-05	12.1321	-6.38563	-7.84665	17.1304	-0.390013	-13.1653
4.0004e-05	-20.2747	-3.34772	43.9909	-19.5978	28.3513	-4.11696
5.0005e-05	-26.0403	13.6281	-13.9438	-23.0569	-11.4716	-11.6251
6.0006e-05	-1.42954	-1.33882	1.60834	-1.61138	-6.88089	2.04619
7.0007e-05	-37.199	-38.0191	-21.9965	-40.9555	-4.14506	6.78904
8.0008e-05	17.6873	16.1718	10.9014	17.5549	-0.541838	-5.72889
9.0009e-05	5.44349	-6.42033	-11.2856	2.53357	-28.4503	-2.9265
0.00010001	3.17556	-14.3818	-43.5647	4.15892	39.9488	-1.83961
0.000110011	-40.5316	-17.6681	32.193	-41.8573	-10.8197	22.8319
0.000120012	10.729	9.72897	-16.6538	12.3685	8.21915	-13.7789
0.000130013	3.26408	-5.7894	6.68331	5.9613	-61.2116	-1.64064
0.000140014	-12.7373	-4.26206	-33.2993	-8.14994	75.0867	-5.61165
0.000150015	-3.5011	-9.63617	-0.986827	-6.42285	-9.09061	0.0276044
0.000160016	-22.5497	-5.89183	-14.2771	-26.9977	5.00165	-5.86666
0.000170017	4.32705	-1.4223	-8.82264	9.00797	-18.7548	19.6556
0.000180018	-16.7213	-15.3124	-4.32155	-16.9171	-1.50565	5.90683
0.000190019	-14.7263	-18.0927	-28.7405	-17.7166	5.74213	21.3027
0.00020002	1.88751	13.1471	25.8811	0.54555	-5.62621	-2.9331
0.000210021	15.035	-22.5619	-8.08521	14.305	-11.2616	-17.1466
0.000220022	-4.0022	-0.364886	-15.3813	-2.13425	43.7322	14.5687
0.000230023	-20.7192	3.79323	-7.20476	-18.4195	-9.66911	-11.9728
0.000240024	27.5114	-5.93688	12.6541	22.7213	-16.0373	3.9885
0.000250025	-18.9801	-0.12065	7.32553	-15.7033	-1.27051	1.01079
0.000260026	-7.30404	-33.0542	-35.5488	-4.73473	-6.02289	13.7285
0.000270027	-4.93975	15.4104	4.64796	-3.05219	-4.10136	-2.97102
0.000280028	-6.46835	-21.2823	5.64359	-4.29048	-1.58164	-0.31227
0.000290029	4.03438	37.3521	0.453308	5.88633	20.3608	-22.5341
0.00030003	2.82005	-14.4915	-17.4488	-1.28385	-20.3723	-3.72517
0.000310031	25.4423	14.8332	6.17014	23.9315	-18.2005	12.4177
0.000320032	1.63578	-45.8183	5.10269	2.63111	-28.2993	4.9862
0.000330033	-1.43097	-37.4652	-0.634688	0.0158317	-24.8092	-6.80177
0.000340034	-6.04291	-11.6592	-29.8414	-5.80639	38.4743	21.614
0.000350035	-8.39079	-30.147	13.1232	-10.7127	-66.1465	-0.355564
0.000360036	10.3287	-11.7183	14.1189	13.1731	23.3039	14.5923
0.000370037	-13.4401	-19.9738	-23.9824	-11.7711	-12.7208	-4.80483
0.000380038	9.12235	-12.3444	1.67575	9.85061	-7.52716	15.5766
0.000390039	-6.80419	33.5207	7.61939	-10.8759	-20.9417	0.441774
0.00040004	-18.1769	-84.7186	0.227706	-14.9561	90.4001	20.0344
0.000410041	-0.899343	20.0421	-3.55229	0.822226	33.9813	-9.27583
0.000420042	12.0524	-2.57573	-5.57946	15.9749	-27.7852	23.0529
0.000430043	-0.537996	35.2146	15.8609	-4.0778	-62.7163	-11.6807
0.000440044	-5.80388	-9.22023	-1.62996	-7.28914	-13.4071	-7.79293
0.000450045	0.841048	-2.13901	-7.89715	3.20194	-1.95456	7.86521
0.000460046	0.671301	21.3335	-7.74411	-0.291185	21.2944	6.88809
0.000470047	4.48233	8.86844	12.813	2.60399	-41.9843	-18.0359
0.000480048	-4.3897	-19.5201	-6.49273	0.776434	86.7892	19.6172
0.000490049	6.17133	9.61902	-12.9127	6.01116	-24.93	8.81524
0.00050005	-8.08869	4.32695	11.6324	-5.68367	-21.6751	-14.1698
0.000510051	2.65827	-4.72194	-5.30251	2.73252	-62.2656	9.17445
0.000520052	-21.8835	2.83348	-14.9026	-21.798	22.8708	11.5939
0.000530053	15.7053	-11.7148	-10.9206	17.7764	-34.6127	-6.86343
0.000540054	11.7587	24.686	0.167545	16.6137	51.5086	-16.7525
0.000550055	-33.4551	-28.6721	-19.4999	-38.8486	4.04298	-11.6933
0.000560056	-7.31769	28.798	5.43791	-5.08478	-8.7532	32.3296
0.000570057	-7.52209	-18.6087	0.232243	-6.95055	12.2284	-15.3173
0.000580058	37.4833	11.3984	-7.56218	38.7303	6.86097	-5.65339
0.000590059	-16.8741	-43.624	-18.933	-15.6764	-41.1614	18.2826
0.00060006	-18.286	12.6068	8.14105	-19.4983	-10.4904	-5.01169
0.000610061	4.2613	-3.69827	23.1647	0.993874	40.9884	-11.2114
0.000620062	-14.4243	21.7871	-39.6336	-17.9676	18.269	-7.43777
0.000630063	11.5152	-39.3572	2.35402	10.1667	-74.5096	10.06
0.000640064	-11.0726	20.0133	-9.98558	-10.0119	-26.137	-7.96453
0.000650065	38.4046	21.7007	6.14839	32.3572	11.9089	-5.18388
0.000660066	-31.931	11.8617	-5.85532	-32.0841	-3.75262	2.21564
0.000670067	-26.3836	-44.4168	-9.43879	-27.647	12.0177	-13.451
0.000680068	44.8804	20.7425	0.707923	46.2949	14.5932	2.61083
0.000690069	-2.43553	-5.32241	-25.9874	-1.38611	24.7472	-11.7707
0.00070007	-11.0038	-14.0215	8.69562	-6.96471	-41.3158	-5.39461
0.000710071	-25.4165	-18.8359	-4.44375	-28.7851	29.3305	9.13017
0.000720072	49.7458	5.75913	11.9107	49.8235	7.14981	-19.2059
0.000730073	44.8959	21.2199	1.73093	42.908	-28.2005	16.9973
0.000740074	-65.7787	-40.1254	-10.9569	-61.9378	31.0803	7.74034
0.000750075	-18.0474	-9.26616	4.11417	-15.188	-12.0108	-5.0615
0.000760076	4.9761	-22.4405	-12.889	1.06188	-17.7902	-5.81234
0.000770077	28.1562	-24.8222	-17.2278	29.2472	45.4072	1.26874
0.000780078	-24.8482	2.37375	6.7411	-22.2499	24.9331	19.7364
0.000790079	-32.0713	5.13724	7.67283	-35.6775	-33.4508	-23.4114
0.00080008	37.8255	22.9361	-17.4434	36.7369	23.8682	-12.4136
0.000810081	-1.90994	-31.8691	12.0347	-2.70954	-10.2355	6.74613
0.000820082	25.5491	12.347	8.45413	20.0814	-18.5723	-2.55994
0.000830083	-51.3234	9.66251	-4.96302	-52.5794	5.72729	-26.5689
0.000840084	21.8728	-19.7133	0.791994	22.0483	-12.3754	-1.18374
0.000850085	-3.27947	8.7182	-2.30962	-5.22151	58.5432	12.5381
0.000860086	13.7868	-4.6214	-21.7934	17.0779	-38.8403	-18.4044
0.000870087	-12.3712	16.5523	15.9779	-14.9628	-19.5548	9.57835
0.000880088	9.80396	7.58545	9.01636	10.8468	-5.02123	10.2123
0.000890089	3.65476	-2.98488	-14.3438	0.762447	18.3297	19.7267
0.00090009	30.8653	9.95686	9.2171	27.4976	-15.8766	-19.1531
0.000910091	13.8115	4.25111	12.6289	15.0059	-23.476	-13.6777
0.000920092	-40.029	-2.4082	11.5439	-40.921	19.437	45.8608
0.000930093	-10.8246	-38.2039	-10.9019	-8.39418	10.412	-21.2697
0.000940094	11.3601	26.1849	-11.2188	14.6429	-9.56958	15.6781
0.000950095	27.3848	14.9976	5.59836	30.2509	-4.50076	-8.47063
0.000960096	-21.0691	20.3841	-2.86843	-20.4086	24.5844	18.0262
0.000970097	-7.33986	-15.5125	-8.61446	-9.04413	-19.8335	2.20495
0.000980098	10.9171	-25.6364	3.18401	14.8698	14.6775	-9.43208
0.000990099	-0.368507	3.96338	7.41804	-2.84609	-64.0726	4.44372
0.0010001	-32.9872	2.082	1.70828	-30.3843	14.5168	-20.3033
0.0010101	-15.3367	36.351	-21.3062	-17.3069	9.02725	12.5032
0.0010201	62.9946	3.45285	14.7942	65.5593	-12.0355	-13.6643
0.0010301	-5.34944	-6.79157	1.4242	-7.15571	36.5733	11.4419
0.0010401	-48.6409	-22.8132	-6.64135	-45.9082	-94.4341	-0.702443
0.00105011	20.8042	32.6053	14.367	19.0636	46.9296	-26.0419
0.00106011	10.5236	-8.28232	14.0033	9.71702	-32.3117	35.0506
0.00107011	-11.7504	2.94738	-14.0557	-14.8549	-4.6241	2.11716
0.00108011	-42.5976	6.40273	3.29194	-42.2843	-28.6921	-7.49242
0.00109011	8.83815	10.8065	26.5289	11.1194	1.0685	-30.0036
0.00110011	2.76285	-26.1625	-27.4064	2.5184	13.3491	24.5663
0.00111011	-5.38435	8.08699	-4.65037	-2.18717	-76.3415	-1.35004
0.00112011	-13.1256	-0.527291	29.3449	-16.746	23.1574	-30.0874
0.00113011	-2.03043	-18.1662	-4.60182	2.04175	1.40899	26.3783
0.00114011	20.5635	3.59627	-11.0848	26.2163	0.514657	-12.7493
0.00115012	-35.8449	-26.5447	0.420427	-40.2585	-18.066	-1.587
0.00116012	4.88794	-12.6208	6.03519	5.63194	-14.7232	2.54287
0.00117012	8.69548	-3.04453	20.4383	9.81369	30.5205	-16.1407
0.00118012	-19.7097	28.5241	-30.4786	-18.9044	-51.8164	10.5822
0.00119012	-8.23831	-10.0057	14.1811	-11.0204	52.4676	-3.55952
0.00120012	-1.26676	5.47339	16.8484	-5.5649	-31.28	2.1165
0.00121012	-1.76846	-14.667	-9.97054	1.99663	17.0565	-7.21989
0.00122012	6.13966	-19.6179	-12.7885	5.40028	9.21041	21.9169
0.00123012	-6.49068	40.6552	17.9138	-4.12261	-3.17231	-17.5555
0.00124012	-25.2985	-34.3175	33.072	-23.7309	-3.04355	-12.8248
0.00125013	-34.8454	-6.16381	-33.9482	-34.962	-3.99903	7.98028
0.00126013	-5.17594	14.6913	14.0506	-7.2331	28.2348	-8.90042
0.00127013	-6.01215	4.95041	8.99115	-2.02971	-18.9788	-8.82017
0.00128013	25.6219	-12.665	-0.719639	25.3795	10.162	-3.51798
0.00129013	-15.2613	-18.3447	0.39542	-16.8504	-16.0044	2.93175
0.00130013	-17.8054	10.1798	-6.44552	-13.7566	10.4533	1.98804
0.00131013	23.0097	0.940452	3.38951	21.0199	24.2839	-7.08436
0.00132013	-24.5134	-34.6389	1.8466	-22.4216	-4.65743	-12.7475
0.00133013	-33.0882	0.284685	-20.4701	-36.9914	0.794379	13.4079
0.00134013	6.74875	-7.67045	9.85433	5.26752	-12.1682	-24.9316
0.00135014	10.2033	5.40708	12.2553	13.0204	5.64338	-10.4552
0.00136014	-9.50594	10.0873	-11.4684	-7.48447	-1.28551	4.84514
0.00137014	4.65832	-7.28233	-5.2988	6.51625	17.9508	-4.34948
0.00138014	0.829281	8.08752	37.2482	6.61621	8.39407	-0.44436
0.00139014	-8.03929	3.06416	-35.396	-5.63367	15.9716	-13.7856
0.00140014	-24.1721	-3.54243	-17.6893	-25.3966	-2.22475	-0.114378
0.00141014	14.9365	8.81074	18.8027	15.4419	-0.658354	-0.940779
0.00142014	7.44376	-18.0814	22.8022	4.97434	-2.29494	3.66941
0.00143014	-1.154	6.58216	-16.7092	0.255321	-19.3871	-7.33651
0.00144014	-3.05369	-17.4675	15.7075	-3.72364	6.0303	1.41027
0.00145015	4.95735	2.84231	6.2692	5.07793	1.71331	-0.193889
0.00146015	19.2351	-8.78347	-22.2495	19.2624	-10.7427	6.83441
0.00147015	-17.1636	-3.87445	9.34265	-15.8033	22.1281	-3.80563
0.00148015	-6.68983	5.00256	0.279677	-7.58743	-40.1557	6.21805
0.00149015	8.13991	4.73283	12.1692	10.4407	26.5202	19.9783
0.00150015	19.5815	-19.2065	-2.21357	21.8855	-40.495	6.20467
0.00151015	-46.4209	9.44062	-4.13399	-44.6215	28.9248	-25.1594
0.00152015	-14.7593	25.0805	13.0832	-13.3488	-35.9309	36.447
0.00153015	34.4045	4.19415	11.7355	38.5287	-3.77427	15.2178
0.00154015	-1.52497	-26.008	-13.5886	0.590518	0.394499	-5.33173
0.00155016	2.26543	29.9077	-15.0456	0.999076	5.04848	2.90048
0.00156016	-15.9486	-1.85793	22.1404	-17.1417	2.78817	1.29229
0.00157016	6.20471	-4.25224	-19.3849	9.23021	-12.1798	11.5791
0.00158016	-9.40208	-19.0192	-1.88154	-11.1185	-9.79763	0.553863
0.00159016	-21.828	31.026	21.5704	-19.0455	-9.32889	-4.09347
0.00160016	12.6409	9.90813	7.69467	13.7853	8.30779	21.9353
0.00161016	-19.6098	-17.3906	-7.75308	-13.7817	-6.98044	-12.5653
0.00162016	-3.00645	8.83487	-0.0155607	-3.6518	-2.66632	-24.3511
0.00163016	-2.83946	6.5513	1.2205	-2.19184	13.0727	0.104924
0.00164016	24.6242	0.0539988	-5.42854	29.4407	8.38069	17.5883
0.00165017	4.68974	-15.6201	3.38755	6.07579	-23.1582	1.46189
0.00166017	-21.6932	-1.72739	-17.06	-26.1951	30.2433	6.50644
0.00167017	5.99966	25.7708	16.5108	7.12511	-19.5294	22.9882
0.00168017	-12.0801	-3.69855	5.20041	-9.05059	-87.5311	5.65987
0.00169017	-2.22818	-20.6776	-8.78762	-4.14942	154.286	11.5745
0.00170017	-0.877718	18.8397	14.1086	-5.12563	-86.8431	5.21809
0.00171017	-10.2102	15.8979	11.647	-14.227	41.7066	14.3794
0.00172017	-4.75097	8.10947	-14.6062	-2.74852	-37.4411	1.16483
0.00173017	16.5565	-45.9669	-16.8483	13.0962	-79.6174	-19.9632
0.00174017	-12.9216	2.95923	0.585174	-14.885	49.6584	-1.61282
0.00175018	-11.0271	-16.5912	-13.0064	-7.62638	-45.3247	31.6918
0.00176018	4.0939	-5.51253	1.4996	1.46409	-32.0003	-7.48042
0.00177018	-13.6303	-38.3083	9.8171	-15.1111	-4.26713	-21.058
0.00178018	-26.9782	29.4612	-1.55573	-27.5184	16.6079	19.6149
0.00179018	10.9363	10.2778	10.1276	9.13262	-0.225457	13.7303
0.00180018	8.83816	-11.44	-9.14673	10.9343	-13.3541	-30.4436
0.00181018	-4.45847	-17.1999	1.80911	-6.22768	88.0257	12.0102
0.00182018	-17.815	-1.81651	-8.38777	-18.8794	-47.036	21.6125
0.00183018	-17.096	4.73017	12.7355	-15.5079	6.75955	-25.5364
0.00184018	34.1587	29.5085	-6.81021	33.2584	37.0262	-20.0873
0.00185019	-16.8806	-6.10676	-1.38189	-12.5421	-1.28617	14.6518
0.00186019	-15.2235	-32.8465	1.15028	-17.2082	-53.5382	-0.135988
0.00187019	-10.7296	44.3518	-9.50673	-5.01387	40.6326	-13.1799
0.00188019	7.36158	-41.7246	-9.06917	13.1654	-3.85044	-27.495
0.00189019	5.13285	-2.50304	1.60867	10.0466	12.2538	22.6206
0.00190019	-6.48438	39.8462	3.04481	-3.61176	-22.6569	-5.94228
0.00191019	-21.9158	-13.998	1.27657	-22.2694	-41.2197	-14.6626
0.00192019	-45.5374	-10.1487	-8.31029	-44.1012	38.8264	9.94537
0.00193019	41.5005	-10.0569	6.16093	47.4301	7.91085	4.50079
0.00194019	16.579	21.9699	11.6654	10.9176	-55.4314	3.7719
0.0019502	-0.827674	-26.8007	-11.7017	-0.348777	27.6775	-21.3643
0.0019602	0.136791	13.1084	-4.44057	-1.76588	-0.161898	5.87543
0.0019702	-11.294	-2.6889	7.23058	-8.37931	13.9328	11.7325
0.0019802	-11.8699	-58.0793	1.53696	-14.3938	-39.8987	10.4219
0.0019902	-6.59683	31.5358	-3.04124	-4.31848	47.4405	-18.8058
0.0020002	31.6149	-38.2258	8.00684	34.967	-3.58357	-2.41968
0.0020102	-3.37904	1.79947	-13.4504	-3.22243	-6.69728	28.694
0.0020202	16.6842	-25.3715	-3.15513	15.0704	13.0561	-13.3628
0.0020302	-33.1788	46.1462	15.5915	-30.4606	25.817	-9.29917
0.0020402	-10.5923	-30.2868	-3.94898	-8.22167	7.07564	5.69658
0.00205021	26.2999	57.8841	1.77854	26.6428	-13.2961	-5.78402
0.00206021	44.0804	-42.8039	8.52898	39.3535	40.682	-0.477341
0.00207021	-22.599	-6.86298	2.47365	-26.1397	-8.01531	-4.88572
0.00208021	-21.8783	-53.5278	-4.94195	-17.2509	-37.5523	8.06753
0.00209021	10.2282	59.9094	-3.76746	10.079	-15.9105	-2.32799
0.00210021	12.8109	-43.3374	7.52991	11.3806	-0.965747	-3.71469
0.00211021	27.0014	13.698	-6.83262	26.2429	17.3767	8.34826
0.00212021	-43.2723	-29.6037	7.71527	-45.5865	-35.756	5.92059
0.00213021	-9.14004	44.4833	-1.58103	-10.084	15.0236	11.4785
0.00214021	31.6165	3.08668	-3.99179	33.6336	1.17759	-15.3007
0.00215022	3.50533	-21.5757	16.5584	8.09983	-14.4248	-1.96548
0.00216022	-31.2636	-0.0970907	-7.33354	-29.1348	-18.3225	12.0407
0.00217022	-1.20531	-0.405329	7.11364	-4.57628	-26.153	-11.3642
0.00218022	19.133	5.54266	1.84731	22.3167	21.1324	5.11775
0.00219022	-13.001	-41.927	-4.09311	-14.0564	-49.6825	20.5418
0.00220022	-7.35725	43.1234	19.6205	-0.787096	-8.55836	-0.856745
0.00221022	-6.67968	-12.1942	7.66294	-3.66291	14.2244	-1.23788
0.00222022	-8.74624	-29.1717	18.0751	-2.3725	16.7474	-0.120156
0.00223022	32.6574	-0.879084	-8.78493	35.4563	-33.7229	11.6044
0.00224022	8.13415	45.8824	-4.90888	11.4889	-9.5076	-10.6996
0.00225023	-90.0918	-31.5598	42.6281	-91.2726	41.2492	-18.0833
0.00226023	9.45976	9.00812	3.89332	12.478	-23.4833	8.55986
0.00227023	25.6719	-46.3658	-9.83561	26.6836	-41.6249	7.11722
0.00228023	14.5292	31.6472	20.0114	13.8003	-14.1934	1.0697
0.00229023	-52.6482	-78.2511	-7.02777	-52.284	21.9365	-14.182
0.00230023	40.2529	6.14154	-6.04278	41.9564	-35.0701	-3.83776
0.00231023	21.1209	47.1636	-16.962	27.3	2.44857	3.23778
0.00232023	-29.9667	30.3043	-11.3163	-30.7518	10.2628	-5.38268
0.00233023	10.8041	-48.6996	17.8616	6.76636	6.802	-10.6802
0.00234023	-5.69475	-8.52775	-1.25116	-2.46885	-23.4071	2.71306
0.00235024	-10.2329	-5.46382	-26.9064	-14.6317	-4.23935	-8.1148
0.00236024	-19.6398	-0.0667819	7.84254	-21.2507	-13.3891	-8.23797
0.00237024	-4.67829	-42.8448	21.5546	-5.21799	12.5725	4.27749
0.00238024	13.0397	13.9094	-1.90423	16.6731	11.1882	12.0268
0.00239024	-11.5627	16.726	-46.6106	-8.96472	-18.2462	-12.2967
0.00240024	-29.4201	4.2168	50.3535	-32.7587	20.2096	-14.0759
0.00241024	12.1343	-12.4523	-24.9657	9.20469	-18.643	-1.1124
0.00242024	-5.32915	-2.42927	0.511563	-8.89915	-23.1588	-7.91632
0.00243024	-1.40355	21.1791	-3.185	-4.61562	28.9321	-2.65436
0.00244024	3.10685	-37.5464	-1.63988	2.1992	3.03519	4.68856
0.00245025	11.3402	-33.6801	4.07436	11.4603	-5.71169	-12.6635
0.00246025	-31.6338	38.7422	-25.4746	-33.9248	-17.4384	6.72922
0.00247025	-41.437	-24.4895	-14.8213	-47.8114	-20.4087	9.52858
0.00248025	37.4934	2.10651	16.8577	38.6865	-16.9293	-17.9219
0.00249025	-1.58099	-15.7253	-10.0174	0.921348	-16.3725	-6.10394
0.00250025	-4.26619	57.0291	-22.2154	-7.43839	-8.63984	-3.75285
0.00251025	3.5871	-62.7093	3.46972	1.48875	39.5543	-23.5346
0.00252025	12.3964	15.303	9.31769	11.9617	26.5038	-11.6653
0.00253025	8.49484	-16.105	-22.7958	9.30703	-42.9867	21.1267
0.00254025	-17.3953	20.9546	-19.7117	-12.1448	-40.7932	3.86119
0.00255026	10.1445	-59.9922	-11.9799	15.6945	35.3514	-18.9187
0.00256026	-10.6712	23.3965	28.0241	-10.9977	18.4096	12.0278
0.00257026	-4.82233	25.792	13.8173	-8.36906	-6.75015	-2.84978
0.00258026	11.0243	-3.99306	-43.9393	10.2709	11.7364	-7.09524
0.00259026	25.1662	-14.5142	12.1756	25.5569	-5.34229	-1.58537
0.00260026	7.13353	-17.9486	16.166	7.31479	21.5375	-15.1832
0.00261026	-26.7895	13.2274	-0.636111	-25.1387	-20.8835	10.149
0.00262026	20.9388	-18.8854	-4.31663	17.0269	-16.8466	-2.64029
0.00263026	-1.36434	-8.00066	27.8607	-2.9221	-12.6246	6.61269
0.00264026	-10.0046	10.8419	-20.0432	-8.93776	8.56877	-5.34216
0.00265027	-36.031	-10.4279	-20.9709	-34.7276	-1.79396	-2.89624
0.00266027	23.5773	-3.96387	8.14029	21.3005	0.777591	15.0195
0.00267027	21.346	6.63493	-7.41642	19.7428	-23.0085	-11.9807
0.00268027	-5.46464	12.852	15.2944	-3.06369	-30.0683	8.90301
0.00269027	-9.78393	4.45614	-6.20221	-9.55885	-1.114	-5.50856
0.00270027	-10.3261	-12.7934	10.5753	-7.26622	-4.61032	-8.94735
0.00271027	7.46771	11.9574	-7.59875	10.2613	-24.803	25.7501
0.00272027	-17.7356	-7.54336	-3.99989	-22.0928	41.3785	-23.4731
0.00273027	-0.347192	-35.5964	-9.985	-2.14841	-28.8074	37.5695
0.00274027	-10.5118	6.32032	2.33047	-8.8578	30.7782	23.4267
0.00275028	6.51297	0.743376	21.3787	7.14513	-99.7955	-39.5447
0.00276028	15.8318	2.95012	-34.304	17.8965	35.3544	18.4839
0.00277028	-7.99218	-4.20322	6.14848	-7.05509	-47.5484	-27.5483
0.00278028	-28.2177	-8.16666	12.1653	-27.8996	32.1379	54.5126
0.00279028	4.93766	-35.2267	-24.7439	8.12975	-21.5966	-17.1603
0.00280028	14.0063	13.0089	7.92048	15.1662	12.2837	13.5295
0.00281028	0.400062	0.0861288	15.2064	-4.83142	-56.4533	-7.58905
0.00282028	-14.072	16.8953	-5.15413	-12.9913	26.4975	-20.1029
0.00283028	7.74683	7.00041	-1.12777	4.92844	-15.5692	1.06581
0.00284028	-28.078	7.57022	7.76664	-29.5243	0.463212	-10.0442
0.00285029	-5.92546	-7.12016	-11.3126	-3.47029	10.8935	5.54752
0.00286029	21.5423	11.1832	12.4057	20.327	-39.0162	-25.2501
0.00287029	-0.318896	-27.3332	-15.5448	1.36779	53.2375	39.5195
0.00288029	-41.7249	-1.53399	-21.3926	-41.5834	-77.3663	-27.965
0.00289029	-39.5557	16.9766	19.3731	-38.0068	-9.34861	-5.08842
0.00290029	21.4581	-13.8315	-12.0642	22.7475	-33.2779	2.69461
0.00291029	5.99453	5.44437	-8.83422	9.01793	31.3502	-2.91782
0.00292029	-14.2463	16.5101	1.08749	-15.7015	-5.73598	16.3187
0.00293029	-4.95567	15.9355	26.3486	-8.40586	31.4714	-1.10916
0.00294029	16.0118	-19.6629	-20.3461	19.484	24.2799	32.4492
0.0029503	-4.32102	-7.71547	-3.57334	-3.60987	-53.7098	9.00924
0.0029603	-27.3085	32.8254	4.93476	-24.6982	-44.6321	-13.3262
0.0029703	25.6127	-50.8544	-22.9991	22.9702	4.97371	7.7645
0.0029803	6.86017	6.7936	14.37	3.70175	40.5916	2.70118
0.0029903	-27.0651	-10.2205	-4.71231	-31.4256	-10.6681	-2.83378
0.0030003	8.44019	-6.36704	10.1118	14.4277	2.73454	-11.1319
0.0030103	-6.70505	-18.5892	-9.10541	-7.81297	-12.4574	0.339765
0.0030203	-25.5933	20.563	4.4223	-20.2194	20.0844	17.0441
0.0030303	-36.3692	11.7301	-8.65112	-38.3259	-7.74852	-21.984
0.0030403	34.5084	-11.2533	-15.9299	35.8736	4.27241	33.3556
0.00305031	18.2046	-28.719	-19.5315	18.3618	13.1924	-10.9665
0.00306031	-38.3255	-5.62081	1.64306	-38.0041	14.3933	-4.18407
0.00307031	-42.4663	24.1592	-3.22931	-41.2014	3.92231	-6.47147
0.00308031	24.5651	-35.0029	-20.0063	27.3768	-17.7462	-11.5255
0.00309031	45.7269	32.076	-7.98766	48.317	21.3409	-22.4755
0.00310031	-31.728	9.16538	1.29404	-33.3616	13.5684	-11.6148
0.00311031	-47.1289	9.6896	-9.71304	-47.022	-11.2525	-2.65166
0.00312031	42.435	-56.2088	-13.6796	41.0537	-0.686808	7.14465
0.00313031	19.8537	4.29697	-14.6503	22.593	-6.0161	-9.79546
0.00314031	-5.82929	54.4256	6.89694	-7.54703	28.2269	0.191099
0.00315032	-34.1071	8.13997	-6.59112	-35.0526	-20.006	10.9811
0.00316032	-7.9095	-53.5723	-25.2535	-5.73648	5.97731	-4.56288
0.00317032	7.63783	16.5789	1.56793	9.52836	42.0919	-2.32414
0.00318032	0.432925	-19.403	-6.31003	4.37076	-38.0402	7.91151
0.00319032	3.62094	53.3048	-13.6495	5.46118	-12.6857	-0.600066
0.00320032	-20.2794	10.6144	2.68339	-20.7997	0.828224	-4.60346
0.00321032	5.4053	-5.84247	-14.1711	5.13869	76.3544	14.5643
0.00322032	8.39884	46.579	2.47166	4.35109	-82.288	8.94176
0.00323032	-1.70893	-30.3967	1.86213	-5.11221	33.0984	1.75683
0.00324032	7.10086	-15.1023	-15.7078	13.3184	-12.2222	0.41446
0.00325033	7.01987	-12.2293	4.21737	6.4072	-7.35977	-14.0199
0.00326033	-11.623	60.7078	0.109099	-9.24066	48.5726	-7.23265
0.00327033	0.629295	-27.5671	-0.277799	0.243056	-31.8754	-11.4476
0.00328033	-16.483	9.00418	-12.0518	-20.9775	6.8001	18.9973
0.00329033	-0.618255	17.9125	4.89739	-5.27346	2.65306	25.8802
0.00330033	2.33423	-20.4573	15.8871	0.789678	-17.1235	-20.5466
0.00331033	-10.6075	-22.4447	-19.3639	-10.6751	14.0752	4.49812
0.00332033	7.29104	-3.31089	20.5175	10.1811	-8.87337	13.5682
0.00333033	10.5711	8.94563	-8.40972	7.99905	-18.6942	-7.87806
0.00334033	6.9619	-0.702043	14.4632	5.73416	-21.5692	-18.5805
0.00335034	7.07528	13.833	13.5818	10.4758	-0.498037	1.31003
0.00336034	-0.396181	14.9332	-13.2034	1.74403	6.05815	19.9247
0.00337034	15.1493	-28.3401	-8.25517	12.8768	-30.3295	-16.3032
0.00338034	-17.7579	2.43739	14.2432	-20.5451	9.28986	26.2283
0.00339034	-16.9961	-0.463727	34.7618	-13.6666	21.0898	15.7986
0.00340034	14.2812	13.5539	-14.1939	11.7243	-33.6962	-8.36329
0.00341034	6.09903	6.07916	22.9152	3.64642	13.8972	-5.9857
0.00342034	-22.8471	10.3489	8.17172	-21.2294	-6.48882	8.43525
0.00343034	3.94243	-14.0955	-5.08449	6.68285	18.6126	17.6209
0.00344034	-1.81768	6.29645	0.284459	-1.28637	-36.9228	-17.7572
0.00345035	-6.6037	-28.8892	1.79341	-5.0101	-11.5108	-7.35476
0.00346035	0.0416479	32.9211	5.18866	2.79261	1.54121	19.2063
0.00347035	6.32947	-29.9173	13.5308	2.54623	24.2259	-6.37435
0.00348035	18.5349	14.6351	-2.86764	19.157	-6.30288	-3.85518
0.00349035	-3.95719	-5.78771	-0.193764	-6.85713	3.15616	10.5696
0.00350035	-3.73102	-10.7924	6.28995	-3.9701	2.28328	7.68811
0.00351035	-16.3701	-23.1031	5.20171	-10.378	2.38212	-9.41742
0.00352035	8.99297	27.9021	-4.36224	9.25327	-11.1386	-13.3399
0.00353035	1.45952	-9.03114	11.3663	1.92438	-34.3361	5.93474
0.00354035	12.0982	-26.6375	-7.4201	14.6385	10.9177	5.16923
0.00355036	-6.23935	0.435907	-18.6417	-1.98658	33.2417	-6.96882
0.00356036	-45.7628	30.7502	10.9912	-46.0861	11.2496	3.9284
0.00357036	30.5878	-44.2009	10.1956	31.2379	-21.7482	3.72781
0.00358036	-2.79856	1.84368	-9.2982	-8.76107	3.27399	-5.51034
0.00359036	-14.8144	11.816	-17.1286	-13.2325	7.21641	-11.2552
0.00360036	16.2104	16.0714	5.27242	14.3333	28.2046	3.05954
0.00361036	20.5313	-20.4933	14.8598	19.9957	-41.2358	12.4754
0.00362036	-31.3383	-24.5784	-17.3915	-27.9289	-8.73757	-17.4571
0.00363036	-45.4113	37.0968	-5.91557	-45.2664	-5.76327	-2.96821
0.00364036	12.7994	-20.7237	-8.14361	13.6788	9.32263	-25.8698
0.00365037	-4.93651	-18.7733	9.49159	-8.12804	19.0207	-0.0875908
0.00366037	-17.9667	1.65745	-13.069	-16.9057	46.2222	0.33604
0.00367037	-15.1731	26.074	11.1445	-16.6746	-13.6039	-25.6335
0.00368037	-9.7144	16.3561	36.5198	-15.2854	2.58694	40.1156
0.00369037	10.4979	-27.701	-47.6511	14.2463	11.909	-2.04294
0.00370037	21.7318	28.7763	30.243	25.4676	-21.4679	6.19401
0.00371037	-26.3117	-9.53807	-6.69669	-25.8715	24.4973	-10.7821
0.00372037	20.2936	-20.0951	27.1793	20.735	39.5424	7.35442
0.00373037	-10.6956	1.60989	18.3011	-11.7324	-11.7787	8.68081
0.00374037	15.5133	11.5183	-36.6077	17.1169	20.9436	-17.8527
0.00375038	-5.78935	4.67013	47.3514	-9.03495	21.6987	33.2591
0.00376038	-26.5565	-45.3395	13.5249	-29.2545	-16.3257	-33.3689
0.00377038	10.2419	4.20487	-14.9696	10.524	-11.7465	9.64479
0.00378038	29.4932	-1.12743	-12.0483	30.0911	14.713	3.6486
0.00379038	7.41318	-0.140346	45	2.61379	-85.8894	-12.857
0.00380038	-25.2864	18.5819	-18.0595	-21.0825	85.7135	11.7757
0.00381038	21.9877	-2.50125	-33.8164	17.985	-29.3858	-5.57073
0.00382038	-12.0532	0.777785	20.4916	-14.1755	-13.6669	-0.0999751
0.00383038	-13.6624	-28.7525	23.0064	-12.8136	-24.0346	-4.72506
0.00384038	-5.05009	-20.9858	-36.3779	-1.25891	13.3724	5.86966
0.00385039	-5.92691	10.0163	19.8733	-10.4662	-77.3869	-9.89454
0.00386039	10.1117	-1.57239	-2.95319	8.8206	105.929	5.54827
0.00387039	-1.71684	4.76858	35.5161	3.61894	-4.20104	13.092
0.00388039	-12.1563	-13.6663	-8.0225	-9.9447	10.716	-5.97532
0.00389039	7.15106	-0.658114	-17.9995	3.72601	-48.6257	8.84942
0.00390039	15.3525	-4.03921	-1.63878	21.0011	-40.2348	-0.407936
0.00391039	-3.18173	8.15142	6.03525	-2.96301	16.8208	4.10697
0.00392039	-18.1205	0.626766	0.622152	-14.5448	54.1125	4.15929
0.00393039	-0.973404	-4.75317	-2.11238	-2.55269	2.35441	-2.27419
0.00394039	-9.18964	-5.3455	9.29271	-13.3174	-28.3582	-3.42387
0.0039504	24.635	-5.174	-7.29298	28.9687	22.7861	4.26692
0.0039604	-9.17629	-10.8943	-8.37967	-8.11244	-12.9598	11.991
0.0039704	4.11665	5.05828	6.13847	5.6395	-23.0041	-6.5921
0.0039804	-9.6757	-8.77381	-2.0622	-12.8967	39.4402	1.6312
0.0039904	35.7449	5.51413	-2.34142	38.9632	-20.0625	8.21442
0.0040004	-9.14572	-11.0957	-7.13247	-6.90687	-27.1394	-8.38284
0.0040104	-12.7914	11.6671	21.3951	-13.6848	-22.3416	2.7309
0.0040204	-21.9118	-2.75606	19.4255	-21.4962	-17.3325	-9.58669
0.0040304	-1.50816	7.61325	-5.13325	-0.738875	3.15209	7.79612
0.0040404	19.4608	-0.732461	-11.3416	17.7645	-5.80288	0.527849
0.00405041	-5.6439	1.31114	14.5085	-6.70191	16.2297	-5.41562
0.00406041	-20.9469	-33.3485	-3.53934	-20.1512	0.845941	-5.30318
0.00407041	-1.98659	21.6255	-19.7669	-1.2203	-24.1661	12.6225
0.00408041	40.281	-14.2937	-10.2529	36.7546	-26.8463	-11.4852
0.00409041	-8.70406	11.2807	19.4238	-6.70287	17.663	-2.8733
0.00410041	-5.00505	-8.05137	-5.09366	-5.44702	-20.9879	-16.5508
0.00411041	-23.1068	11.9995	-25.9162	-22.4313	-5.03782	34.0666
0.00412041	-14.5431	-19.7646	21.7984	-18.2395	-7.32186	-5.39098
0.00413041	14.9867	4.74068	10.9812	17.1732	45.9425	-22.8372
0.00414041	6.97006	-6.60505	-10.4617	7.82125	-18.8042	2.16556
0.00415042	-10.5182	3.51726	-9.92575	-8.12393	0.334139	-29.222
0.00416042	4.35164	-18.4432	9.53613	5.21687	-36.2325	26.3796
0.00417042	-29.7822	6.1893	2.66304	-31.3951	5.57878	-12.3473
0.00418042	-10.2638	-15.9934	-0.341666	-7.68193	-0.30314	-26.6944
0.00419042	3.04043	-6.48157	-9.51083	2.98482	24.9234	7.30662
0.00420042	-25.6215	-8.92689	1.61678	-28.5386	-13.8204	1.6913
0.00421042	33.4011	9.82427	-3.40378	37.7326	-13.79	4.60249
0.00422042	20.7829	-23.9997	-8.63043	20.4947	12.5428	12.6056
0.00423042	-0.991985	18.3401	-0.540933	0.690024	-36.4738	7.53965
0.00424042	-31.7963	-26.2653	0.437035	-33.8228	41.1573	-42.1517
0.00425043	34.1063	7.98024	-16.4788	34.0478	57.8641	-15.4428
0.00426043	37.36	-26.4355	-2.32416	32.4089	24.2978	24.0213
0.00427043	-0.31599	26.1615	0.510248	2.62941	-5.58005	-12.5597
0.00428043	-82.4052	-15.1285	5.437	-79.5774	-52.177	1.52315
0.00429043	41.1275	-28.1049	-13.3004	37.7607	-37.3353	-2.79284
0.00430043	-13.6138	18.7798	6.28822	-15.3299	97.217	10.1556
0.00431043	62.5557	14.9451	11.8751	59.1272	7.78321	-20.5848
0.00432043	-75.0722	7.57747	0.212563	-76.5407	-32.9085	-7.79694
0.00433043	18.2348	-17.9689	-17.9759	20.7052	27.1396	-3.73186
0.00434043	28.0656	-0.894333	8.7359	27.2211	-12.9191	18.9016
0.00435044	6.40091	3.68641	-4.37464	4.87037	12.2258	-4.09209
0.00436044	-20.1109	8.05351	-12.9791	-23.075	44.1403	-31.9397
0.00437044	-30.3635	-20.2401	-7.23485	-31.3295	12.5596	3.86876
0.00438044	42.8008	10.514	7.64376	38.7868	-9.33548	28.7096
0.00439044	-6.60892	-4.84713	-4.74577	-3.70917	20.3461	-34.3124
0.00440044	8.97873	0.334858	-19.8485	15.2558	-60.5295	-3.46262
0.00441044	-6.7445	-4.86273	4.68187	-5.27776	47.68	15.386
0.00442044	0.439511	7.76112	7.01728	-0.867038	14.0047	22.5442
0.00443044	-2.7207	-10.2663	-0.820032	1.54529	-11.1273	-48.4084
0.00444044	-5.56073	2.37789	5.38387	-6.74188	4.23338	24.6829
0.00445045	-16.3442	-25.299	3.97736	-16.9388	-24.8873	26.0288
0.00446045	12.1386	35.2877	-10.3557	10.9694	-28.2288	-20.5618
0.00447045	16.8701	-28.5109	16.8877	21.1375	30.69	9.76515
0.00448045	-37.4967	24.444	-2.3662	-35.7802	-6.69471	6.51641
0.00449045	-22.5552	-5.84461	2.83132	-20.9305	47.953	3.7863
0.00450045	51.8772	-51.938	0.937386	49.0608	-47.3269	5.28982
0.00451045	4.51878	51.57	0.907601	4.81984	-37.0041	-15.2921
0.00452045	3.23077	-0.85881	6.90728	0.34592	-3.40831	6.83619
0.00453045	-14.9099	8.69997	11.2355	-18.6284	-7.79936	8.19552
0.00454045	13.9557	-49.3739	-13.5638	13.9699	32.5725	-12.5882
0.00455046	-10.521	-16.1759	-1.97865	-7.30586	-31.0742	-3.41168
0.00456046	-12.9112	25.8531	-12.2375	-11.1071	33.2116	19.7287
0.00457046	-21.5322	-28.4485	-0.718397	-20.0322	-62.8349	-2.38249
0.00458046	24.5708	29.7981	15.6739	25.7779	23.3494	-35.3172
0.00459046	6.36361	0.673406	11.4126	5.05656	-46.9924	10.1251
0.00460046	2.65653	31.3217	-1.60863	5.67353	1.22066	18.2623
0.00461046	4.66277	-25.4271	-7.08407	3.66526	6.57551	-12.5732
0.00462046	-15.6996	-2.45049	14.3269	-15.8896	10.885	-2.46344
0.00463046	3.1444	-6.33806	-24.9242	6.12166	4.04673	16.9115
0.00464046	-21.4738	1.85428	6.42784	-21.4566	-14.0144	-2.22498
0.00465047	-6.94707	9.30308	11.8849	-7.49987	-10.5112	-12.1617
0.00466047	-10.4176	24.1701	-2.32283	-12.0244	-23.359	5.20259
0.00467047	18.4142	-22.323	-9.73312	15.5431	10.2776	13.4733
0.00468047	-25.0299	33.2395	-9.67509	-24.1126	4.07367	0.088281
0.00469047	5.895	-32.8092	15.3427	1.26914	-25.786	-5.69428
0.00470047	6.99979	24.8633	-4.23091	8.65564	-4.72638	8.29151
0.00471047	-20.6023	-30.6425	-12.6339	-19.8633	-10.5602	-6.02228
0.00472047	7.80648	5.9692	-21.4552	3.25478	-20.5903	-2.43763
0.00473047	0.223321	-34.9034	-10.2937	-1.79041	15.6119	-13.7455
0.00474047	-9.53813	0.451813	3.55929	-13.2303	-6.01905	0.745111
0.00475048	5.34718	13.7223	-8.88895	6.8067	0.459909	8.26716
0.00476048	1.35699	-39.7158	-2.00048	4.40718	6.67464	-30.2958
0.00477048	34.8095	44.5919	-17.7682	29.5037	-26.7744	-11.0308
0.00478048	-12.7057	-17.7169	0.124069	-12.4083	34.867	-2.19406
0.00479048	-14.097	29.0245	0.403603	-16.1031	-10.4099	-4.28039
0.00480048	-6.62765	-37.9938	-2.93532	-10.6678	20.2021	-16.8854
0.00481048	0.188973	10.5534	6.18603	0.76098	-24.1432	-11.2242
0.00482048	8.44486	-8.12522	-17.327	7.25849	30.7026	34.8996
0.00483048	-48.2943	-9.51866	-7.56295	-49.8775	0.872771	-8.92042
0.00484048	-6.10024	-33.9607	-6.83062	-3.65929	-11.3556	-37.1953
0.00485049	4.08862	5.96421	0.930734	10.1996	11.888	14.3129
0.00486049	33.8752	5.48035	-26.8365	32.1966	-10.0584	8.01514
0.00487049	-11.9771	-29.6382	18.9364	-14.0776	2.9366	-24.8041
0.00488049	-31.1347	-1.27207	-6.80206	-31.7122	7.31258	-8.84679
0.00489049	-57.0595	-13.7622	-14.761	-60.3774	8.79781	12.0095
0.00490049	38.399	-1.42655	-10.8079	35.9383	10.1118	-19.4949
0.00491049	2.31421	-9.85193	4.99922	-0.0706898	-18.0397	3.36772
0.00492049	-4.75891	20.3177	-6.88939	-2.94371	-20.9877	-8.50113
0.00493049	-14.9463	-10.0156	-15.9416	-11.816	11.6315	-5.47381
0.00494049	2.36435	-12.0299	-0.0365811	3.15685	-5.29872	1.19211
0.0049505	-7.72407	-15.5639	-6.53385	-3.65741	-9.05191	-17.3895
0.0049605	-16.1491	32.7563	22.8314	-21.9998	6.3547	-4.27705
0.0049705	18.2448	9.04574	-16.1656	18.4961	57.9874	14.2573
0.0049805	-3.59004	2.73055	4.13038	-7.58033	-1.35028	6.30089
0.0049905	9.82537	4.59311	-0.483589	6.17176	-25.1086	-23.5133
0.0050005	-20.2847	3.31954	-6.52997	-15.9101	10.8516	-2.43347
0.0050105	10.6217	-0.0539707	-11.6395	10.1161	-25.0549	-8.4614
0.0050205	8.79002	6.72046	1.3483	7.7209	3.08071	-19.0038
0.0050305	22.271	-17.1464	-6.49425	20.9223	-25.7274	8.53943
0.0050405	-8.40429	18.5708	-0.809759	-5.48938	21.6061	14.4822
0.00505051	-15.4594	-19.3243	1.87024	-16.4168	5.67017	5.13074
0.00506051	13.4808	-24.7369	4.68417	12.2408	14.9074	-15.7942
0.00507051	19.5381	3.91809	5.54365	20.2272	1.83259	-1.37912
0.00508051	-23.0187	15.4213	-15.7195	-22.8404	-28.3767	6.53181
0.00509051	-30.6607	16.4951	13.0726	-24.6271	32.1777	-4.47961
0.00510051	6.1313	-13.5773	16.3526	9.20524	-3.69398	-5.79825
0.00511051	12.7997	10.4789	4.75737	16.6042	-5.2707	2.28779
0.00512051	-18.1859	-1.94834	4.48218	-18.0147	5.77183	-0.151632
0.00513051	5.67053	-5.9633	13.4578	6.30876	32.0148	-2.11457
0.00514051	-16.7621	9.78996	9.78558	-19.6198	-7.05053	-3.06906
0.00515052	3.10558	-2.96365	-21.7855	3.77473	-10.9331	5.27864
0.00516052	-12.6924	-6.01761	-16.2161	-13.182	-10.5991	4.53834
0.00517052	-8.96314	1.08666	15.3356	-8.68215	-29.1402	-9.51238
0.00518052	-1.77239	-16.7807	5.05089	-0.115011	29.9964	8.62554
0.00519052	6.45418	6.30994	9.56924	5.78069	-33.4135	-6.87481
0.00520052	-0.307529	15.7874	-2.07398	-1.13652	-13.9011	4.73565
0.00521052	-9.10552	-12.6485	10.1687	-13.6946	-2.49926	4.16289
0.00522052	8.31971	5.05389	11.6104	8.34346	2.7783	-4.15506
0.00523052	-14.6113	12.7022	-22.4549	-18.1324	-2.51003	-9.60328
0.00524052	-24.1479	-1.92337	-3.7068	-24.4656	-13.4994	13.0689
0.00525053	3.67048	-2.17098	6.55327	9.49391	25.8756	-5.73842
0.00526053	24.3232	-2.85491	9.74701	23.3016	-4.12892	-0.837894
0.00527053	-0.609212	14.979	-3.16863	2.66446	-14.1392	1.06034
0.00528053	-17.8185	-10.8381	-5.70685	-21.7494	32.8175	-4.41736
0.00529053	-2.7146	-16.6348	-1.50202	-1.30738	-11.8284	-10.4458
0.00530053	7.00106	-5.06878	23.5752	7.90599	-6.21354	1.5502
0.00531053	-8.58992	-1.92336	-19.7257	-6.58489	-12.348	-8.06864
0.00532053	-20.8836	12.3308	-8.52053	-20.5128	-0.314951	-1.51518
0.00533053	5.55068	-24.7777	34.6382	3.74424	5.99117	-21.3122
0.00534053	19.5802	25.7853	8.34706	17.0198	-9.24297	-2.38162
0.00535054	-41.9165	9.55849	-5.19753	-43.7701	-10.2826	12.2338
0.00536054	-28.004	-17.3243	-20.7569	-26.6691	-13.7454	-11.5096
0.00537054	-11.2819	-2.86294	17.7108	-6.43175	-7.52331	1.47064
0.00538054	17.0295	5.54008	-3.60254	20.5414	-17.3812	55.6534
0.00539054	-13.5927	18.7476	-26.8122	-17.9998	16.0469	-7.99848
0.00540054	1.6646	-34.3959	9.16473	-2.95564	-1.21209	29.6716
0.00541054	-15.303	-4.74145	4.69628	-12.766	12.743	-9.92136
0.00542054	8.97646	-13.9436	-0.658866	12.6984	-32.8032	-23.4468
0.00543054	8.47521	15.9094	-43.724	10.1121	-27.7092	59.9031
0.00544054	-42.6938	-10.1226	8.1281	-43.1745	48.9669	-6.42128
0.00545055	-1.05118	-5.2448	9.98226	-0.665028	-4.06546	41.3185
0.00546055	24.8494	-6.77596	-13.4155	22.0034	-35.907	-2.9771
0.00547055	11.9879	-9.40774	-11.1861	13.2837	-34.162	-23.3931
0.00548055	-19.4044	-29.1355	24.5132	-19.5372	40.321	-44.5123
0.00549055	-10.5623	3.45058	-11.0495	-7.08776	3.98619	60.1342
0.00550055	12.2432	12.1835	-25.7392	13.5316	2.17181	-7.53931
0.00551055	18.1403	-4.49493	0.147899	16.341	-5.62517	-38.1596
0.00552055	-9.26907	-18.083	12.3576	-12.4842	6.59341	-7.15198
0.00553055	-26.3348	19.76	15.7646	-23.2207	6.88594	2.86033
0.00554055	35.3776	21.3219	-24.9706	36.5677	-26.2796	-8.66624
0.00555056	10.84	-25.1194	15.0216	8.38718	9.98318	3.52259
0.00556056	1.84686	11.4983	17.137	1.92775	-6.07863	12.6858
0.00557056	-7.3233	13.9809	-35.4184	-7.24324	58.0431	-7.73066
0.00558056	20.3115	-10.5752	-8.70389	18.6917	-26.4315	-13.9353
0.00559056	-3.62116	3.98594	15.7743	-1.79866	11.2828	2.70415
0.00560056	-1.3256	-3.6574	21.7388	-3.61447	-11.61	0.546684
0.00561056	12.5683	21.1509	-24.5512	8.01965	16.4611	34.3836
0.00562056	-0.811203	-22.1288	-5.43115	3.93625	-30.5963	-17.0911
0.00563056	19.0075	-11.3395	14.8591	18.3664	-1.26668	3.42344
0.00564056	0.659379	18.5142	4.75077	2.5948	-15.6829	-1.05743
0.00565057	-12.0742	-11.4596	-23.5175	-13.0835	24.5937	-10.9395
0.00566057	4.4145	-11.5794	-9.69557	6.54897	-3.10077	-5.74931
0.00567057	4.03616	13.1001	16.3359	0.24915	10.5614	11.4946
0.00568057	21.4864	22.7368	-10.9325	25.4477	-48.1399	-6.66137
0.00569057	-8.47993	-30.3188	-14.2004	-10.2143	14.6139	9.90519
0.00570057	-10.254	-21.095	26.9511	-13.7523	10.4091	-4.03885
0.00571057	-3.50444	32.4419	6.8824	0.177101	-14.717	19.1017
0.00572057	8.76695	9.85785	-20.2845	8.35833	-7.50277	-8.47663
0.00573057	15.6011	-23.1601	-10.73	16.1859	-1.49248	10.0488
0.00574057	-12.2435	-15.7371	19.7345	-13.6729	13.2785	-13.5053
0.00575058	-2.11171	15.7997	5.50176	1.10134	8.46157	20.909
0.00576058	-2.02839	-30.9216	-7.78798	-4.31126	-30.1845	24.7443
0.00577058	1.8668	3.44146	-0.60659	1.85246	2.61241	-16.4668
0.00578058	-16.9698	-68.0993	6.7454	-14.2395	12.4976	-6.02916
0.00579058	2.94609	34.3351	23.8709	1.2977	-16.2915	2.74372
0.00580058	2.47546	21.4505	-15.7712	4.52304	-20.5408	4.53708
0.00581058	4.34599	-31.9007	8.75941	7.12023	4.62009	-25.7787
0.00582058	5.42652	2.16225	3.60984	2.56664	0.427127	11.1268
0.00583058	-7.75897	11.3219	-3.75706	-11.4596	-13.8519	-9.63162
0.00584058	5.6079	-29.9429	-2.84009	8.00324	-8.07933	18.0723
0.00585059	-18.4438	-13.608	2.18822	-15.4162	14.6532	-13.1634
0.00586059	5.99864	34.2488	-1.72466	2.35945	-14.7477	-0.101804
0.00587059	-10.6866	-38.0743	10.4523	-14.5962	-9.00698	25.0186
0.00588059	11.4597	-3.24042	-10.8507	7.84855	-16.7285	-4.8386
0.00589059	-9.87023	6.79736	-4.03367	-6.18621	-0.736014	-6.12108
0.00590059	2.94648	33.3398	15.8412	4.72584	0.635385	8.42145
0.00591059	-9.15159	-22.4762	-5.72979	-10.5451	9.75606	10.6843
0.00592059	-6.88146	-24.0506	-29.0953	-10.8914	0.392839	-7.35524
0.00593059	-4.47476	22.563	8.34725	-6.91091	-10.833	7.88086
0.00594059	10.6	21.4276	-6.70314	14.1606	5.10812	9.09427
0.0059506	-67.5383	-57.7597	5.01574	-65.1426	-2.09009	-21.9681
0.0059606	13.2229	0.22515	1.76065	15.9037	5.13092	9.25891
0.0059706	-32.5835	35.7786	4.58773	-33.857	-9.70977	-4.99466
0.0059806	-12.1243	1.02345	-13.2259	-12.648	-10.6805	0.71121
0.0059906	13.3462	-22.95	3.0964	10.1026	8.14218	-19.4432
0.0060006	-4.72151	10.5078	-8.26972	-2.60989	-2.60881	-17.7614
0.0060106	-14.3133	17.0447	6.5673	-16.9831	16.7023	21.1868
0.0060206	-4.81108	-19.8197	-31.2295	-2.88099	-13.4636	-9.0126
0.0060306	24.8998	-2.03032	0.686148	23.3937	-7.81666	5.35849
0.0060406	-37.2455	7.85308	11.6417	-39.4719	16.5638	-13.3229
0.00605061	8.61127	-22.7064	-14.1698	2.89472	-23.2212	9.3206
0.00606061	3.62077	-6.04081	10.6409	4.1339	-2.78244	-17.7201
0.00607061	-1.93186	6.80508	-9.81499	-6.64036	15.4628	-1.26957
0.00608061	-4.75282	4.74202	11.4101	-5.00346	4.33117	8.64536
0.00609061	-4.32315	-27.757	-7.53962	-5.95077	-2.95376	4.76043
0.00610061	42.1572	20.8728	-7.68605	37.4208	-0.0350085	-15.0783
0.00611061	3.78882	4.83121	1.98396	7.80739	10.1888	12.9042
0.00612061	-34.6712	4.77481	16.3868	-29.11	-14.9345	-6.62176
0.00613061	17.1904	-34.1769	-2.84277	14.672	-17.5201	-3.02984
0.00614061	-1.61488	26.18	-22.7144	-0.442041	14.3634	-6.05738
0.00615062	26.4567	4.80084	5.96092	26.6018	-13.9833	6.6172
0.00616062	-23.4202	-29.8523	-16.5043	-21.2465	3.71214	-14.6334
0.00617062	5.96445	8.31841	13.8854	7.23398	-8.05058	10.1951
0.00618062	-0.400206	14.8765	-9.87414	1.82037	2.23859	2.66406
0.00619062	-3.24123	-20.0181	-1.00085	-3.58313	21.4117	-8.63139
0.00620062	-2.41766	-28.5471	-0.612935	-2.41158	-6.02895	6.96049
0.00621062	15.218	16.9128	-0.37748	12.1204	-23.3837	-17.6469
0.00622062	12.555	33.6297	12.5944	17.6839	10.5678	6.49178
0.00623062	-21.1722	-24.743	8.51813	-22.7419	7.31214	-1.63182
0.00624062	-3.62063	-16.0854	-2.87773	-4.19143	-12.0526	5.74564
0.00625063	26.7878	29.8504	9.11674	25.9128	0.208924	-4.23951
0.00626063	6.84924	7.38494	-12.2926	7.45836	-7.40892	-10.6324
0.00627063	8.58103	-29.6153	-5.73493	12.537	-9.38989	-0.647713
0.00628063	-27.3305	16.5706	-38.1843	-21.1357	5.21113	6.27731
0.00629063	6.04771	-11.2362	24.2949	3.77667	-17.5883	2.67696
0.00630063	-19.7846	11.702	-6.88624	-16.5953	13.3946	-1.69964
0.00631063	25.7333	9.57405	-18.498	25.3528	-12.3875	2.26103
0.00632063	23.295	5.40324	43.9308	22.3367	5.0586	14.8399
0.00633063	2.67175	-0.917027	-42.1007	0.268411	-12.2245	-9.47669
0.00634063	-19.6661	-12.7978	0.789832	-23.6363	-5.918	-12.5243
0.00635064	12.5533	-5.72447	-20.3849	15.6177	36.8287	8.73729
0.00636064	20.9153	8.12698	-16.046	18.9038	2.37982	4.49838
0.00637064	-10.6697	13.1172	29.9299	-9.04096	-4.48216	-16.7789
0.00638064	-5.15822	-35.94	-0.263571	-3.53975	-23.6593	5.20817
0.00639064	1.75486	3.61563	8.80467	-0.297386	4.87221	-2.44938
0.00640064	-2.60183	36.9264	-10.0821	-4.13858	-28.1214	-2.95689
0.00641064	-16.9935	-36.2912	28.6729	-13.8745	3.59317	5.14797
0.00642064	-10.8321	12.8058	8.28116	-7.41248	-26.2519	0.502576
0.00643064	23.047	4.16785	-9.58353	23.5405	-11.0051	3.51572
0.00644064	10.0438	-5.33526	8.11273	6.09957	-13.0016	16.6079
0.00645065	-29.2745	-32.1675	-0.0401396	-32.5332	59.5805	-9.82902
0.00646065	-16.3011	20.4643	26.3126	-15.551	-44.1628	-5.68945
0.00647065	2.72526	3.56046	-16.6157	1.89207	32.6256	9.2087
0.00648065	-1.3802	-4.29953	-7.91898	-0.283395	-49.9419	-13.6696
0.00649065	-8.35527	-7.16151	7.42799	-7.24793	47.7866	-19.7418
0.00650065	-1.91666	-6.33759	-7.70279	-0.735547	-43.0836	2.23702
0.00651065	-1.11906	-7.78033	3.36932	1.76805	21.3447	-2.36268
0.00652065	-2.73336	9.5864	6.25121	-2.26881	-25.3175	-6.42143
0.00653065	-7.02245	-29.746	17.9162	-5.20812	18.4495	-7.25634
0.00654065	-1.35378	-7.07219	1.02383	3.60503	17.3379	-7.21124
0.00655066	-3.05467	24.1898	-15.4169	-2.92767	-8.60776	-7.4689
0.00656066	4.77322	-25.8965	14.4706	6.02166	-2.32366	0.0921271
0.00657066	-14.585	-3.21648	-37.8363	-12.8819	-2.75144	-6.29014
0.00658066	-22.54	20.3394	6.69458	-19.7377	14.2283	3.75516
0.00659066	-2.23817	-14.8744	-6.45816	-5.73094	-14.8675	11.7002
0.00660066	8.23108	-0.354702	-2.49811	12.4381	2.33169	-10.9565
0.00661066	-2.21269	-3.54425	-11.9311	-1.04601	-4.40247	-7.67327
0.00662066	-8.60795	-6.14444	-10.0799	-8.00936	-11.0438	-8.6327
0.00663066	0.523283	-26.0282	14.3853	0.985451	26.8535	-1.65309
0.00664066	-8.83985	16.8491	17.4681	-10.021	-7.84866	-1.26664
0.00665067	-0.62126	-8.1493	-17.3664	1.25558	23.653	3.08835
0.00666067	-1.46907	16.9922	-4.07877	0.428723	-21.4329	-13.3429
0.00667067	0.794973	-18.1223	-12.1934	5.31788	20.7938	14.2928
0.00668067	-8.92045	10.7422	-16.158	-6.30055	27.0422	-6.23894
0.00669067	-2.66759	-21.0268	-6.9245	3.26853	-16.7172	1.73646
0.00670067	8.4771	4.12396	2.46676	10.8516	-2.74061	-9.5765
0.00671067	-2.01144	-5.68812	-6.72108	-3.5273	-11.7283	-13.2657
0.00672067	-4.36317	-6.21657	4.12168	-5.86967	19.2645	-9.41285
0.00673067	-16.9421	10.6962	8.48251	-22.6173	8.06971	19.6789
0.00674067	5.46633	-11.5672	-10.1431	5.57696	21.0178	-8.33841
0.00675068	18.2351	-7.44055	11.2451	17.8101	6.33803	-20.9573
0.00676068	3.68469	10.6063	0.676947	-1.17044	-30.6333	-1.09159
0.00677068	-2.91881	-6.984	-27.3465	-6.2596	11.066	3.98411
0.00678068	7.93856	-2.69446	-11.6568	9.1196	8.75223	-1.77264
0.00679068	5.27703	-2.57211	4.3452	2.36753	-15.8109	-7.18503
0.00680068	-4.31769	-2.87728	4.14058	-4.03805	-23.1849	7.41033
0.00681068	-7.09843	1.03007	-9.9482	-5.99298	-9.10112	-2.97902
0.00682068	-0.447739	9.34021	0.264455	-4.61805	26.3967	-6.80143
0.00683068	1.52443	-6.47854	18.4165	0.0899522	9.03281	-1.17502
0.00684068	-19.5937	-21.9715	-7.89359	-20.3978	-32.3752	14.4141
0.00685069	-15.4771	5.36599	6.48043	-13.5383	20.0651	5.26361
0.00686069	28.1081	-14.6967	-14.8807	31.606	4.82418	2.12475
0.00687069	-1.36911	-19.0245	18.8492	-5.58383	-32.0255	-2.57413
0.00688069	-8.27499	8.32965	-13.5499	-10.2275	7.07884	5.43885
0.00689069	-9.39789	8.98501	-0.889554	-11.1418	-14.4306	-4.05609
0.00690069	21.1808	5.63639	5.98453	21.6663	39.942	14.5639
0.00691069	2.08919	3.60999	19.3255	-0.0451224	-34.3141	-4.46195
0.00692069	12.0082	-17.9419	4.26014	15.2404	-19.806	5.38257
0.00693069	-5.49504	19.0619	-12.5174	-7.01694	37.4413	2.00408
0.00694069	2.13359	5.55051	-13.4009	-1.29834	-8.6694	-36.7614
0.0069507	-4.17261	18.4512	8.2451	-2.19927	-4.26624	15.7777
0.0069607	14.6482	-16.0535	3.44087	14.9468	-21.4985	-15.2665
0.0069707	1.07203	14.1594	-17.9505	3.5211	32.6645	-9.3462
0.0069807	-19.2684	-0.929806	24.4213	-23.2191	-20.3717	17.66
0.0069907	-12.5296	-4.65111	-14.1938	-14.2381	0.160199	-2.64178
0.0070007	31.9712	-2.17643	-0.393202	34.2316	-6.18377	11.7126
0.0070107	8.15566	-7.23714	19.9212	12.6023	10.1226	-23.2902
0.0070207	-45.6515	14.8156	-8.06673	-46.0183	-28.0685	17.3591
0.0070307	-5.47737	11.9373	-24.5777	-4.82795	-10.5949	-16.0037
0.0070407	13.155	-30.4822	19.0864	19.5156	11.1326	-5.87622
0.00705071	-23.1662	44.2903	-2.87566	-23.6165	3.79794	1.90154
0.00706071	-27.1033	-2.78501	0.638145	-29.9539	-24.6836	-1.59663
0.00707071	7.35648	-11.1338	8.43282	5.69651	13.2813	-2.26551
0.00708071	14.3188	31.2708	-6.49249	11.795	8.77437	-13.661
0.00709071	-0.438715	13.6586	-11.4456	-1.20731	15.597	-10.9217
0.00710071	31.6686	-42.0147	-9.91994	30.1502	-37.5717	25.0297
0.00711071	-6.04387	7.38743	27.0881	-7.89881	33.9565	-5.91336
0.00712071	-13.2859	-16.9878	14.0476	-16.8493	-43.7164	-8.48078
0.00713071	14.1644	2.79177	-6.45066	9.96419	-28.6979	-1.89598
0.00714071	-10.2575	8.12836	3.4521	-14.5734	32.6012	-10.7563
0.00715072	-21.2915	-16.0976	0.361565	-20.7215	-15.2358	-3.62672
0.00716072	-27.8689	-6.09546	-5.85632	-25.4226	-2.7844	-17.3157
0.00717072	-16.7177	4.66416	3.37874	-12.1693	-39.1938	3.86609
0.00718072	38.491	-12.0712	14.6045	34.3807	19.889	2.59164
0.00719072	22.0649	-12.0466	-16.1351	19.1383	24.1745	-5.68121
0.00720072	-4.79783	17.6	-17.5815	-3.9698	-17.1622	-5.68634
0.00721072	-35.8658	-14.8961	-15.4034	-38.3315	-12.9725	-12.2407
0.00722072	15.8091	-28.3089	5.17722	13.6933	23.6041	1.20865
0.00723072	-6.09882	3.31044	26.7456	-6.62072	-18.7599	-22.3314
0.00724072	-11.8095	2.92675	-9.70916	-15.9408	-3.72079	1.47557
0.00725073	-7.7079	7.57436	-2.01057	-9.33041	7.25622	-2.17136
0.00726073	-3.83173	-12.4855	-8.56834	-6.9494	40.2679	0.136697
0.00727073	22.1785	10.0948	-8.47445	22.9419	-8.39521	-10.1612
0.00728073	-34.1216	-20.8555	-6.48931	-37.1118	-38.8173	5.27795
0.00729073	12.8066	4.95695	0.209076	11.9054	27.863	4.88602
0.00730073	-1.84959	-8.74618	23.1348	-0.59413	-2.3432	-1.99496
0.00731073	1.33986	7.98767	-16.1186	3.95879	-7.43614	3.23091
0.00732073	-35.2687	-7.61865	10.2715	-38.2214	-52.8719	6.10073
0.00733073	0.896685	-7.06074	6.67335	4.88349	22.695	-6.45299
0.00734073	8.64389	21.0518	-2.85933	7.47816	34.1652	-3.76618
0.00735074	21.2792	9.81716	-3.19452	22.7187	-24.6886	0.170359
0.00736074	-26.5722	-51.6572	3.10327	-30.7523	0.38174	14.0052
0.00737074	6.58693	32.0348	28.0405	0.770982	7.93519	-0.90165
0.00738074	-6.55942	-5.3443	-16.4195	-4.18674	8.78658	2.37633
0.00739074	-6.1323	10.6849	8.39569	-7.77296	0.617327	0.29675
0.00740074	23.3306	-49.9466	1.26508	21.2273	5.25969	-3.48376
0.00741074	12.996	32.7366	-17.1647	13.4681	-11.5184	-0.990981
0.00742074	-13.902	-14.4789	4.88833	-13.2413	0.0974226	-3.6634
0.00743074	-21.0337	13.3973	10.0154	-14.931	-6.83617	-0.383815
0.00744074	40.369	7.92925	0.17501	39.2769	3.28448	-0.602603
0.00745075	9.5853	8.79935	12.5642	7.23517	-4.3586	2.11258
0.00746075	-47.8002	-3.58854	17.4394	-44.988	-14.0806	12.6396
0.00747075	15.3014	-11.6697	-16.9151	13.6616	6.45738	-5.44746
0.00748075	37.5221	27.4334	11.3113	38.8109	-8.61283	-8.30482
0.00749075	23.4636	0.689255	9.03929	23.6872	-6.91028	-7.10816
0.00750075	-143.559	-116.098	-93.5649	-142.217	-101.822	92.3535
0.00751075	-89.2556	100.633	97.8843	-89.3591	-89.867	89.4826
0.00752075	111.022	113.489	95.5465	110.711	-100.769	-100.903
0.00753075	92.843	-101.053	-95.1694	99.5603	-115.58	92.1718
0.00754075	-122.573	-101.982	96.2631	-123.365	106.612	82.9647
0.00755076	90.7711	-94.7498	-85.1101	93.688	-92.6891	107.288
0.00756076	91.0408	123.106	-87.2324	90.2502	101.916	-88.3971
0.00757076	-108.713	-94.1954	103.961	-113.488	-94.0007	-91.1986
0.00758076	99.1721	-104.063	-103.492	99.0763	92.8627	94.8651
0.00759076	-91.8032	125.921	-91.7458	-88.9182	-111.209	100.296
0.00760076	-107.02	89.7812	103.938	-107.601	-90.3071	-111.429
0.00761076	-127.331	-140.486	106.338	-127.2	97.5612	-89.3264
0.00762076	107.882	106.238	84.1005	108.173	-85.6589	109.645
0.00763076	140.613	87.6577	101.409	138.006	88.2114	-91.7464
0.00764076	-136.785	100.609	92.7924	-136.276	-105.634	87.6866
0.00765077	-102.847	-86.7963	-90.3548	-101.352	105.884	-89.1422
0.00766077	103.461	99.8804	97.1511	99.8215	-96.5372	-82.8739
0.00767077	110.481	-109.527	-90.4181	108.666	-87.8233	87.4739
0.00768077	-119.815	-106.232	96.6307	-116.116	-100.436	-108.821
0.00769077	-113.404	86.4413	98.74	-113.281	92.3265	-87.1565
0.00770077	122.116	101.728	-91.4705	122.808	94.9408	96.9196
0.00771077	-101.161	94.1158	93.8569	-100.166	-106.042	89.6755
0.00772077	109.471	-107.006	-87.2551	109.59	94.2487	-86.95
0.00773077	-104.946	-91.4136	-97.9694	-107.076	86.5159	96.2501
0.00774077	-110.107	-91.4344	-95.4975	-110.372	-91.4332	-99.2911
0.00775078	101.225	-94.9441	-94.6579	97.8284	95.3101	90.1689
0.00776078	90.9897	-101.93	-106.863	90.7569	-102.568	-85.1798
0.00777078	96.0161	115.393	106.521	96.3488	98.2768	-107.145
0.00778078	-95.2137	-83.7794	104.321	-92.231	-92.4682	95.8996
0.00779078	87.2414	-116.888	-106.5	85.8166	98.9572	-85.3878
0.00780078	-103.749	-92.673	104.156	-101.789	-111.704	96.72
0.00781078	86.2001	99.4803	102.78	88.7002	101.064	-95.9565
0.00782078	-83.4032	-89.3586	-97.2407	-82.5608	99.6387	87.564
0.00783078	-98.8449	-104.394	-89.4977	-96.6095	82.1552	-84.4995
0.00784078	118.549	-88.0355	-101.257	118.176	-89.8064	-86.4772
0.00785079	-91.5447	89.7226	96.2904	-87.3426	101.642	91.1105
0.00786079	-106.488	-107.188	112.541	-106.207	-89.8141	-97.114
0.00787079	92.792	88.1443	-126.002	93.331	-99.8462	91.1929
0.00788079	105.111	-86.3099	-111.666	105.598	-88.5655	88.321
0.00789079	-84.5986	-94.4088	-91.0803	-84.7532	88.0908	-95.5922
0.00790079	-97.4743	90.4657	116.431	-97.4015	-90.4474	85.224
0.00791079	85.7138	-86.9842	-94.9531	88.2184	-95.6984	-92.8716
0.00792079	-103.132	94.9141	-86.965	-101.39	99.6184	88.3369
0.00793079	100.33	-99.8886	107.663	99.9206	-92.2409	-87.3881
0.00794079	-92.9798	92.3863	-120.266	-91.1089	-91.5665	100.324
0.0079508	88.2717	-94.9219	89.212	85.9469	-89.1518	-97.644
0.0079608	102.043	-86.9524	105.064	99.1773	92.4848	87.9768
0.0079708	-89.3653	-91.1731	93.8104	-87.9996	-90.4057	-99.2043
0.0079808	-106.31	-96.886	-95.7755	-107.718	-102.435	85.4066
0.0079908	95.572	94.6369	-100.274	97.0202	104.855	-95.0097
0.0080008	98.4997	-76.4158	81.5891	97.7536	73.0794	101.394
0.0080108	72.6483	-90.8948	-112.681	73.3485	-95.8555	-86.9738
0.0080208	-86.5668	-81.308	80.9172	-87.5398	-81.9909	88.8009
0.0080308	-93.8462	74.0104	75.5243	-95.1696	117.012	89.5774
0.0080408	89.793	-72.9869	83.5197	86.3227	-73.1977	72.1452
0.00805081	85.2048	-75.4001	-79.7123	85.8199	-94.7331	84.5035
0.00806081	-89.2565	-74.4284	-87.3588	-89.6084	-75.6664	-92.318
0.00807081	-87.0691	70.1513	102.854	-86.6126	84.6898	107.999
0.00808081	78.8335	-74.7341	-85.2563	78.5553	-102.024	80.3995
0.00809081	78.8151	-74.168	81.0497	83.3251	-75.0336	68.0173
0.00810081	-90.9274	-75.541	-88.564	-95.8881	-92.5447	98.4617
0.00811081	79.8136	76.4932	97.9424	78.7998	119.723	-72.7639
0.00812081	75.7771	-78.6284	86.2182	75.1747	68.6912	85.8992
0.00813081	-79.404	-81.164	-76.7148	-76.3293	-92.7923	76.8143
0.00814081	-69.2693	-76.4625	76.8121	-69.4089	-76.0817	-76.6359
0.00815082	-69.6535	69.4968	-75.4421	-71.0115	-74.1432	-99.5608
0.00816082	-77.7358	83.6689	78.7904	-76.9463	-95.3338	-74.0411
0.00817082	-73.1864	-76.7937	-80.4155	-78.1873	-73.626	88.0958
0.00818082	70.4412	-88.5423	89.6424	71.5703	97.1255	-86.0884
0.00819082	85.9775	87.717	73.0718	86.1024	-101.466	83.7894
0.00820082	-77.4835	-73.3612	-87.3492	-75.2295	80.8937	-86.2253
0.00821082	-77.729	-91.239	-68.2995	-78.4696	-67.9758	-70.3503
0.00822082	78.9001	-79.0459	79.0293	74.8019	87.9401	-91.2953
0.00823082	-73.0383	97.9689	79.4007	-73.4853	-115.589	-82.86
0.00824082	-87.791	-76.1614	-69.7157	-90.1704	75.3039	-74.6025
0.00825083	-78.1666	99.0475	72.3608	-76.8239	125.775	77.2297
0.00826083	81.2749	-72.1074	-78.403	78.9772	-90.3384	-66.2235
0.00827083	83.6488	-88.7497	71.0974	83.8099	-127.996	-91.0209
0.00828083	-83.0357	-70.759	-101.114	-80.3521	-73.0807	81.5704
0.00829083	75.981	-92.3941	88.1713	75.5258	78.9696	72.1164
0.00830083	-76.3837	90.6043	78.2349	-78.4971	-107.092	-75.5977
0.00831083	-92.237	89.3205	-87.0167	-90.2516	86.0345	81.3633
0.00832083	84.757	-74.9254	-90.7101	86.3593	-111.708	-88.475
0.00833083	72.0517	-89.2473	69.3449	77.4753	115.491	88.662
0.00834083	-76.4985	-71.9772	-76.4099	-78.8038	-98.6479	-96.0098
0.00835084	-94.0119	82.1183	-90.0194	-91.7852	-82.675	-67.6383
0.00836084	-68.9429	-102.906	78.6439	-73.2196	85.0443	78.0947
0.00837084	91.4782	88.1925	-77.187	88.9155	86.4229	-68.4163
0.00838084	-74.9316	-70.8406	-79.2105	-74.5261	-95.9657	-70.8621
0.00839084	-95.2847	81.9154	70.4282	-95.6816	-80.6546	-83.5573
0.00840084	78.5619	-71.0844	-89.0015	72.9232	79.8224	79.4316
0.00841084	91.1598	93.2402	77.5202	92.8618	82.6875	-95.0712
0.00842084	-75.6065	85.3224	-80.3313	-74.3195	72.8794	-71.395
0.00843084	-88.2018	-89.3797	-77.4285	-89.5117	72.3384	-85.0874
0.00844084	79.613	106.059	-73.9595	82.1536	82.0177	83.905
0.00845085	90.3546	78.5178	85.0178	84.8679	-87.3071	71.5311
0.00846085	-72.2761	67.9985	76.5957	-74.6845	82.0295	-78.9845
0.00847085	-83.9739	-67.3234	-79.5677	-82.8054	76.0653	77.8446
0.00848085	78.2576	-70.3452	-69.0532	76.8249	-68.5003	-79.8955
0.00849085	-76.8155	80.8547	-93.467	-77.97	-79.1696	-76.2244
0.00850085	-75.0978	87.5889	-75.2738	-70.2814	-75.1436	-77.3296
0.00851085	76.2736	-86.415	85.8824	74.9064	75.4172	-79.2999
0.00852085	-80.1055	69.7124	72.9878	-81.8669	89.2487	95.9511
0.00853085	70.9744	86.7508	-100.901	72.7889	-88.102	-76.2235
0.00854085	92.9478	-85.8348	74.0512	95.0216	83.7521	79.1928
0.00855086	-75.291	-88.6943	-79.7743	-75.8409	121.76	-78.8012
0.00856086	-116.466	103.905	92.8791	-110.987	-86.1874	72.981
0.00857086	87.8331	-110.694	-109.999	88.2879	-95.5836	75.0573
0.00858086	-103.642	74.8306	77.093	-108.26	72.3091	-84.3992
0.00859086	94.2947	-75.8379	72.2538	99.2749	73.9776	73.4238
0.00860086	-86.1369	87.4399	-73.0891	-80.0677	86.0598	84.5181
0.00861086	-82.2741	-99.7235	81.2641	-79.1951	-90.9516	-78.0901
0.00862086	71.0257	-73.396	-91.656	75.529	-84.075	-72.9064
0.00863086	-98.4978	73.3794	101.748	-94.3518	89.8219	-87.7254
0.00864086	-100.677	-70.7425	-82.7972	-94.1191	-87.1074	-77.3781
0.00865087	-92.7675	-84.122	-103.101	-92.1591	-84.4522	76.3322
0.00866087	104.246	-72.024	90.8388	103.916	95.1973	-84.6698
0.00867087	-77.9894	109.664	70.037	-78.1922	81.9489	86.5402
0.00868087	-68.993	-75.6614	84.4111	-69.6828	-140.852	-76.1056
0.00869087	-81.9213	-108.368	-78.9062	-79.3927	102.71	74.576
0.00870087	75.0633	90.5167	-77.2749	74.0886	-91.984	-72.403
0.00871087	-80.2133	82.9968	68.4128	-78.7866	71.3701	-72.3093
0.00872087	-83.657	-80.582	-77.0368	-79.8823	76.4686	-79.7429
0.00873087	-77.9208	-69.8173	78.7926	-79.1227	76.8072	74.2395
0.00874087	-68.348	-71.1144	-91.5643	-73.2998	-72.4722	75.7633
0.00875088	110.738	-73.3633	-70.3476	109.681	-107.123	-77.6051
0.00876088	-83.7983	72.9533	69.6942	-81.8933	79.6837	73.0178
0.00877088	-87.5946	-74.4683	-69.8202	-90.3324	70.8796	-80.3419
0.00878088	-68.9273	-77.9574	87.228	-74.4662	75.3965	-80.6549
0.00879088	74.7273	-73.8445	-80.0662	75.5102	71.6047	-72.0314
0.00880088	-83.5113	-74.8118	-79.7676	-84.3657	84.6262	70.4213
0.00881088	-76.45	-79.4907	78.8713	-76.4547	84.1246	74.8135
0.00882088	84.7115	-79.6462	-70.293	80.3698	-88.283	-81.4562
0.00883088	-81.7793	97.8572	-91.0899	-82.0283	-83.7949	76.7939
0.00884088	-93.5528	-92.2977	77.8383	-89.2484	-80.2666	-73.6681
0.00885089	-74.081	-82.6344	70.9192	-77.4386	78.7524	73.8881
0.00886089	-85.8099	-73.6376	-79.4426	-86.2129	-92.5208	79.8029
0.00887089	-80.1239	-75.6477	77.0172	-76.1212	-73.5697	-81.1363
0.00888089	-85.7379	79.4716	-69.9426	-89.3941	73.0925	-76.0569
0.00889089	69.5561	-97.2088	91.0601	73.6811	-94.3607	-91.7048
0.00890089	-87.7844	70.7745	70.1332	-88.7838	-74.4243	79.8049
0.00891089	-84.9997	-72.3855	-91.2999	-87.4874	-73.5994	-82.4233
0.00892089	85.2308	72.8941	-78.6986	85.9269	74.3611	74.5783
0.00893089	71.0803	-69.8079	-87.8553	77.3686	68.4589	-79.2043
0.00894089	-75.3888	78.8554	122.216	-81.3773	90.3066	-74.6339
0.0089509	-77.5388	74.8325	-115.716	-77.0703	77.6822	-76.9732
0.0089609	86.997	-100.787	-74.1707	91.2447	-94.6283	-73.8302
0.0089709	-77.0437	73.0797	86.1377	-77.5069	78.8432	-85.4068
0.0089809	-90.5519	78.3383	-114.059	-88.5828	85.6114	-71.6271
0.0089909	84.6906	75.5254	-79.8061	83.5947	-82.3205	-73.0086
0.0090009	72.7898	-80.2603	-73.6371	74.1451	86.917	68.079
0.0090109	-73.8354	76.7712	72.3678	-75.4499	-89.9558	-70.5955
0.0090209	-84.9059	-78.8522	-91.8541	-87.3589	87.1936	75.965
0.0090309	89.7517	-70.781	105.782	87.9057	-81.6664	-74.2466
0.0090409	80.2705	-84.712	-109.504	82.1628	80.9449	-73.8339
0.00905091	-72.6757	77.5741	-67.787	-69.7288	-101.074	-78.9388
0.00906091	-78.0405	-81.8793	82.5544	-80.8971	86.6634	-86.2716
0.00907091	-84.2279	-85.525	86.0531	-87.7807	-96.3268	83.0618
0.00908091	-73.0777	73.9728	-85.3439	-78.9154	91.9164	76.5608
0.00909091	76.8719	-73.569	-75.8849	75.9119	-73.8003	-71.3401
0.00910091	93.81	-74.5148	112.904	90.4307	86.8828	71.4592
0.00911091	70.6865	76.0447	77.0358	69.8574	70.7007	77.2883
0.00912091	-73.2796	73.8057	-84.7275	-78.2264	-81.7842	-74.7824
0.00913091	74.6083	71.8528	90.444	79.778	87.5121	-81.8276
0.00914091	-69.3767	-81.9275	72.0059	-71.7506	-82.0743	78.0569
0.00915092	79.91	-94.9614	-76.1462	80.6533	111.166	78.1971
0.00916092	-86.9605	90.0854	79.8539	-84.1156	-98.6913	-71.4751
0.00917092	-72.4882	73.746	74.6156	-69.3597	-85.3526	-72.6355
0.00918092	87.5358	-79.6681	93.2887	85	-81.5119	-71.3546
0.00919092	-76.1554	83.1755	-95.8114	-75.4282	97.1948	71.9173
0.00920092	-78.9612	89.6679	85.067	-81.725	-70.1795	68.8355
0.00921092	81.4957	-78.2933	79.3114	81.505	98.2282	-79.2452
0.00922092	89.3213	-79.4791	-68.8837	85.5057	-94.2593	83.9762
0.00923092	-81.2243	75.0275	72.2948	-78.2543	-79.8537	81.8091
0.00924092	-80.5262	-80.8394	-79.6805	-80.1976	-71.4445	-72.0662
0.00925093	71.4809	75.6341	84.5112	68.9799	81.4134	-91.8578
0.00926093	-71.3798	75.3114	-81.4041	-70.7346	-100.23	74.1332
0.00927093	-77.5372	80.1041	77.1176	-78.6536	102.715	-75.9782
0.00928093	-81.1235	-78.2966	90.0119	-78.4694	72.3907	-75.3222
0.00929093	77.457	79.9943	-78.3789	74.4637	-70.4096	83.9127
0.00930093	-77.6886	-88.4726	-77.3085	-79.544	-81.706	73.8063
0.00931093	-70.7352	76.9444	86.7926	-74.0287	-115.64	88.9182
0.00932093	68.7801	-69.5268	68.8905	72.0851	91.8473	-93.8266
0.00933093	-70.9262	83.5393	-71.148	-74.8502	-98.5623	73.147
0.00934093	-76.1388	78.5522	84.1125	-73.085	-79.8397	-88.5594
0.00935094	69.4049	-75.8041	-71.9594	72.6583	-79.3346	89.8734
0.00936094	-81.0907	76.8411	83.8027	-81.4389	-74.8231	78.1143
0.00937094	69.9187	73.24	72.1164	71.1697	68.1976	-79.4305
0.00938094	74.7781	-74.9827	71.634	70.429	-84.0378	94.5393
0.00939094	-69.8589	75.7835	107.678	-75.4023	94.606	-108.67
0.00940094	-72.5827	-73.913	-91.3176	-76.5338	-104.049	95.2663
0.00941094	74.458	-68.3323	75.2836	71.3681	-79.1601	71.8617
0.00942094	-83.47	76.0229	72.7588	-79.2827	-75.2078	77.0208
0.00943094	-82.342	-69.6537	85.284	-80.1858	73.3633	80.6898
0.00944094	-73.6671	75.4755	-72.9842	-73.7139	82.7474	-94.8886
0.00945095	75.2956	76.1088	84.3483	79.9757	-77.1859	-81.933
0.00946095	-73.0083	-85.2233	69.0249	-75.5192	99.4041	-91.5413
0.00947095	70.2817	78.1725	-87.846	70.8408	86.1159	93.2035
0.00948095	-73.5144	-75.918	82.9035	-68.0983	-118.282	-70.9398
0.00949095	-79.8095	81.8464	-75.3774	-77.3857	-117.004	73.2688
0.00950095	73.9368	-89.0687	-80.7421	74.4523	148.751	-69.0413
0.00951095	-85.1261	76.0988	87.5141	-90.0642	-79.1096	-86.6126
0.00952095	76.4033	-84.3349	-80.5769	76.1528	-164.612	-75.602
0.00953095	70.3412	-78.6104	-69.4798	69.9291	108.098	-91.9106
0.00954095	-74.7776	-75.9001	-76.8742	-73.9413	77.8995	-71.6894
0.00955096	-82.2029	-87.5926	84.0868	-79.5908	74.8372	-96.1229
0.00956096	87.321	83.693	81.5533	91.7279	-100.022	75.6382
0.00957096	-77.7393	69.4997	-80.8667	-73.1637	72.5046	89.1209
0.00958096	-78.8686	-81.8271	69.3383	-77.7516	96.5687	-87.0712
0.00959096	-74.9367	-84.6464	-75.1362	-78.3539	-88.2286	79.3583
0.00960096	-74.2944	86.9445	76.711	-74.2709	75.1498	77.4005
0.00961096	83.9723	-77.2212	-105.166	85.6501	-68.963	90.3505
0.00962096	79.6065	-81.6488	90.321	82.9764	88.8475	-94.8584
0.00963096	87.4306	68.5786	-77.039	87.3873	-98.123	76.3239
0.00964096	-84.4513	-69.3148	-80.1833	-82.6246	-76.8956	80.0253
0.00965097	-89.1968	-81.6852	-84.9968	-90.254	-70.5088	76.0479
0.00966097	83.9815	-70.0584	88.6962	83.6332	-73.8878	-89.9156
0.00967097	81.5194	-78.8436	-67.7199	82.2657	76.7323	78.7197
0.00968097	108.136	87.5308	-82.2322	104.289	70.793	-73.421
0.00969097	-90.4666	-83.0614	71.0601	-90.8035	-72.6623	-75.0913
0.00970097	-84.7709	-80.8456	75.2089	-87.1831	-94.9882	75.0345
0.00971097	81.7664	-83.1239	74.706	79.6167	84.1004	-83.2101
0.00972097	76.0828	-68.9661	-92.2722	73.2254	-87.4553	69.2423
0.00973097	81.4748	69.9401	79.4982	76.2001	89.6576	-77.2085
0.00974097	68.8008	70.3742	-83.5235	70.8176	-101.536	-69.7939
0.00975098	-80.9983	-84.8096	-69.9142	-75.9739	72.3575	86.0075
0.00976098	-89.419	81.9915	86.5173	-85.8066	106.296	79.8321
0.00977098	-72.382	-83.0782	-89.7367	-69.1758	-82.6873	-87.7882
0.00978098	95.4441	77.528	-76.1732	93.4706	-93.814	-72.4013
0.00979098	-75.882	87.2417	70.6635	-72.8908	-71.7483	88.1085
0.00980098	-69.6122	-87.0013	71.1879	-72.4339	93.5959	-78.3067
0.00981098	85.8841	-79.6105	-75.4369	85.3536	-73.927	-68.7113
0.00982098	75.9751	-76.5594	84.772	75.0446	74.5485	78.6258
0.00983098	-68.3309	90.511	-80.5687	-68.3726	79.7727	84.2924
0.00984098	-70.3277	-86.0821	-75.9362	-68.0019	-102.227	-94.5667
0.00985099	-72.682	-70.8708	85.8635	-71.9563	-74.9739	-75.4232
0.00986099	-73.0872	71.0137	-83.61	-74.9781	-69.9887	73.7018
0.00987099	-72.2289	71.6385	69.3817	-71.5191	96.7454	80.1633
0.00988099	-82.4818	-78.8812	75.9668	-81.4028	-70.3677	77.6058
0.00989099	107.756	-78.9104	-76.1631	105.712	79.3118	-85.4295
0.00990099	-80.6626	108.702	71.1332	-79.688	-72.4499	-82.2408
0.00991099	74.0199	-98.7984	73.5355	73.4105	-87.7865	-83.2828
0.00992099	-75.2981	-82.9839	-75.8762	-74.6841	-82.6111	81.8125
0.00993099	-73.9547	77.8612	-76.813	-73.5857	70.2735	-75.5309
0.00994099	-75.963	-74.1325	84.4195	-77.6805	-68.701	-77.3629
0.009951	-73.561	92.4	-89.6761	-77.3033	-71.3043	-83.7014
0.009961	80.0131	-102.242	80.6016	82.4582	-93.8744	90.391
0.009971	-83.9641	-69.0102	89.4483	-78.896	81.4162	-93.0747
0.009981	-74.8115	94.0626	-78.4587	-76.0958	-76.0449	84.4585
0.009991	-86.8696	-86.8014	-77.6181	-87.4518	-85.2798	-82.0341
0.010001	78.8387	68.3776	72.7912	82.3587	-76.0826	-76.2092
0.010011	66.1994	-89.2794	90.9208	67.7393	-86.7607	69.5081
0.010021	-69.8768	85.8471	-76.8947	-69.3732	72.847	-78.0276
0.010031	-74.8412	-93.5864	65.6448	-72.6434	80.0472	73.6776
0.010041	-88.9823	77.1736	-72.9784	-87.574	-98.4741	-85.4246
0.010051	67.8253	-83.1199	-74.2497	72.8165	89.6528	78.0252
0.010061	65.9199	102.403	70.0201	63.2153	64.2228	68.7692
0.010071	65.6705	-97.9001	-72.709	66.5016	63.9798	-87.2559
0.010081	-64.5822	-86.9741	71.3121	-65.7028	-91.6035	82.7531
0.010091	68.4591	66.98	71.8994	65.0829	73.327	-76.8185
0.010101	73.556	77.4601	-78.3106	72.6077	66.202	62.7347
0.010111	66.7652	-69.2385	73.6078	68.4795	-91.4306	-75.5
0.010121	76.7588	-94.6869	73.5623	78.9961	71.5754	-76.64
0.010131	-83.8762	94.5976	-77.2539	-80.5752	-71.8252	65.6684
0.010141	71.0988	-88.0826	-83.2539	74.4181	70.7243	-79.0169
0.010151	69.3592	66.3549	73.3917	70.8806	-65.1386	66.1204
0.010161	-77.3833	80.16	65.0055	-75.01	-72.3567	-88.7812
0.010171	-89.5341	78.1603	-65.6324	-91.2702	78.2549	82.8653
0.010181	94.3744	-70.8531	77.6913	90.6676	-88.5889	-82.4401
0.010191	77.1979	-105.039	-85.464	77.9129	-78.989	-76.1225
0.010201	-79.0742	93.6064	73.141	-75.8225	-75.1671	-67.289
0.010211	-89.0953	-80.3739	-93.432	-88.9441	-83.1596	-65.642
0.010221	81.7623	80.8859	76.2231	78.3904	64.5979	-79.9543
0.010231	80.3217	-79.8362	-92.1547	78.3024	83.8048	-69.8207
0.010241	-70.9302	-80.8218	74.9308	-70.1876	77.1645	78.4556
0.010251	66.9739	82.3706	66.3715	69.5184	-64.8465	-75.5708
0.010261	-87.7255	-101.083	-72.3496	-84.6531	-100.626	-75.3252
0.010271	-68.1065	75.0292	80.7384	-67.6482	-92.3546	-62.8627
0.010281	79.2132	-68.44	-101.548	75.3814	87.2018	79.0748
0.010291	81.9369	-68.7474	-65.8087	78.6567	74.831	-74.8699
0.010301	70.6986	-88.9294	-67.1452	70.7167	-69.4566	-75.9977
0.010311	-89.7376	73.6362	-90.6014	-89.5342	-75.4168	70.8475
0.010321	98.3016	82.6569	84.2524	98.1927	72.6024	-76.4989
0.010331	-66.8907	68.8459	77.5281	-64.7132	-79.5769	74.8887
0.010341	-78.9265	-78.0986	-66.2332	-80.6187	87.7082	67.1557
0.010351	-70.159	-87.2854	74.2731	-73.8447	-77.8927	-66.418
0.010361	-69.0881	92.7769	69.5612	-67.9321	73.6386	-65.3782
0.010371	92.941	-75.5989	-66.7332	92.9143	-84.8809	66.5446
0.010381	-75.8854	67.3674	-71.1209	-81.8444	-76.0555	-86.9228
0.010391	-69.3272	83.6261	77.047	-74.6078	66.9964	-69.4756
0.010401	86.5092	-86.3416	-76.031	91.2385	-64.2982	64.8722
0.010411	-73.6324	-81.8966	75.7842	-75.2507	87.2574	-76.1129
0.010421	-78.1601	89.9662	70.8474	-80.8089	-98.2595	66.425
0.010431	79.2544	88.2263	-75.4849	81.7335	-72.2469	-64.1009
0.010441	79.3161	77.849	82.452	81.6961	64.6753	66.6685
0.010451	-80.0616	-82.5697	-74.536	-81.2067	-92.2345	74.0973
0.010461	-85.7213	68.5124	-82.2749	-83.9704	71.6937	-76.2602
0.010471	-72.3939	76.1396	88.9343	-70.545	78.3239	-69.0548
0.010481	73.2827	62.8258	-91.8964	74.4037	-64.5061	-69.9005
0.010491	-67.3557	-68.224	-68.0187	-68.4512	-77.6643	67.6642
0.0105011	-79.3318	96.5564	68.7267	-83.4782	68.5543	68.2424
0.0105111	71.212	70.561	89.6775	66.8468	76.467	-72.1922
0.0105211	77.3597	-77.3143	-87.3695	78.1194	-70.6443	65.2935
0.0105311	-73.4424	-70.3577	-69.5029	-73.7013	-87.2282	-71.3519
0.0105411	-88.5499	-69.3556	84.6565	-93.2037	64.4735	70.5039
0.0105511	-71.6816	-62.812	-74.07	-72.8908	64.223	-78.5339
0.0105611	64.533	-74.0037	-91.5964	68.4947	-88.973	-70.8245
0.0105711	-68.8566	82.958	78.8206	-67.9941	-74.3803	-70.1423
0.0105811	-68.1962	80.9462	88.6531	-64.1884	73.7537	-66.5685
0.0105911	-65.2126	-80.4911	-72.5631	-66.5912	82.2139	76.4313
0.0106011	-73.7382	-72.4037	-79.1149	-72.7914	-74.066	-66.2948
0.0106111	-81.4118	67.8625	82.5142	-78.9025	69.9891	-63.0099
0.0106211	73.8033	-70.1211	-73.5406	77.1898	-65.9982	71.8404
0.0106311	-73.8364	69.3425	-77.3067	-72.5026	-69.1779	-79.305
0.0106411	-74.8852	-69.4783	-77.7881	-72.1541	-75.3904	61.3311
0.0106511	-82.2614	76.8655	-67.603	-81.827	78.8552	-72.4506
0.0106611	84.4639	-79.771	77.3697	85.5887	69.6999	-73.087
0.0106711	-83.3288	-65.8347	-76.1652	-82.8432	75.4198	-69.4111
0.0106811	-74.6779	-71.8681	-71.9599	-73.7288	-77.8273	-72.1368
0.0106911	-69.6092	78.0705	73.4515	-63.4113	-79.8486	75.1207
0.0107011	69.3522	-79.4823	-67.4225	67.2706	-67.0894	-71.3247
0.0107111	-69.1373	-78.4681	-87.0778	-73.1406	-94.2382	67.3992
0.0107211	-77.8721	81.8973	63.3393	-79.5269	101.076	-63.9801
0.0107311	72.0399	69.7908	71.6854	68.6466	63.9165	-73.6824
0.0107411	-74.0995	-97.5793	-74.4718	-69.6263	-67.9288	-73.5019
0.0107511	65.6759	-66.0121	72.4692	69.9208	-75.9647	-70.9155
0.0107611	-68.0448	-64.1126	-71.1557	-70.4181	79.1224	77.675
0.0107711	-83.7594	69.4805	-70.7941	-83.0961	79.1084	64.696
0.0107811	81.3956	-74.2586	-69.2451	79.1703	-75.2425	-82.4884
0.0107911	-69.3816	78.4719	71.2777	-74.6849	81.4699	68.3593
0.0108011	-72.1909	-83.5659	-61.2308	-69.4631	-93.8103	-81.8092
0.0108111	-70.1685	-70.2637	-80.393	-69.4793	85.8791	74.9715
0.0108211	-72.2726	-88.0128	67.7417	-77.1647	88.9167	-86.6325
0.0108311	79.6319	78.191	-68.7188	78.5749	74.6904	70.064
0.0108411	-78.1162	80.056	64.094	-76.3372	-90.6486	-90.1872
0.0108511	-76.0679	-70.5875	-71.5129	-74.2093	89.4138	-73.6793
0.0108611	70.8835	70.4621	-75.0282	70.8785	-99.001	88.2939
0.0108711	68.182	-75.3357	79.299	69.7726	86.3764	-72.7782
0.0108811	68.6006	78.0579	-66.6462	68.1392	69.8572	-70.2782
0.0108911	65.6825	-64.6244	71.5933	66.2239	75.6569	-76.0028
0.0109011	82.7571	72.0592	65.7008	83.8215	-89.743	-68.91
0.0109111	-70.5615	72.9629	-66.6143	-70.0314	-62.7889	-90.1595
0.0109211	-86.7171	-82.0412	73.2156	-87.3656	-72.0474	95.0398
0.0109311	-76.5824	-72.6307	-83.9516	-72.0071	76.4563	-81.5884
0.0109411	73.1095	-68.8888	-72.5816	72.4352	-66.6986	76.6262
0.0109511	93.9592	80.1127	79.2246	92.0566	-67.5831	74.7016
0.0109611	76.5351	72.5557	-72.9385	80.0582	72.1581	-66.9518
0.0109711	-90.3444	-74.7523	77.58	-94.1199	-80.0503	69.6734
0.0109811	-80.8023	81.145	82.652	-81.268	69.7065	77.7975
0.0109911	71.5045	-85.2361	-74.8125	77.3815	-68.923	-72.1268
0.0110011	83.2795	-49.6195	-41.9639	81.8256	-51.5151	-54.3484
0.0110111	-53.5084	51.2637	-60.6697	-53.2229	48.6024	64.8101
0.0110211	-54.2261	-49.926	48.2198	-56.5921	-67.8865	57.794
0.0110311	-49.6293	61.8257	49.9593	-52.1647	74.0137	-55.4381
0.0110411	-47.8379	-90.7513	59.053	-44.9843	-62.9933	47.5578
0.0110511	-46.6695	59.96	52.7162	-43.0923	51.9011	73.3376
0.0110611	-51.1964	-61.0015	-52.8374	-50.7668	46.9335	-55.8469
0.0110711	-50.4861	-52.8277	-46.2484	-49.1667	-68.0596	-51.6459
0.0110811	-54.9112	-54.5129	-46.2839	-53.759	47.099	68.3939
0.0110911	-54.4814	48.3195	56.3017	-58.5539	-48.5332	-53.0393
0.0111011	-46.8817	49.722	54.4032	-47.5005	48.5115	51.8156
0.0111111	-46.3001	-67.2603	45.0082	-46.3701	65.2977	-62.2549
0.0111211	-47.3386	-64.8292	46.0113	-46.4732	48.8052	61.6866
0.0111311	-52.3174	-50.957	41.4212	-53.5205	-66.2571	-61.6798
0.0111411	43.9438	-57.753	45.8724	45.019	-65.9873	-47.6166
0.0111511	46.838	-48.9798	-46.8165	46.3628	-51.7243	71.4544
0.0111611	-63.3986	52.7663	57.3205	-64.3891	-47.2954	-44.7148
0.0111711	55.3753	54.889	-55.3977	54.354	51.7077	45.1425
0.0111811	48.7722	-68.0728	-48.9703	54.9435	-52.4595	42.9529
0.0111911	-70.5574	68.7683	50.0373	-69.8468	-69.7274	46.3886
0.0112011	-65.4752	83.42	61.944	-66.9819	52.6242	48.8327
0.0112111	-46.1065	-59.4769	55.507	-45.1857	58.7213	-73.5718
0.0112211	-73.4559	-48.413	-54.5363	-68.609	-78.3633	64.4876
0.0112311	-53.0869	55.5056	-52.4768	-50.7357	-45.0872	61.7408
0.0112411	-65.1708	64.7917	57.3186	-61.7802	50.1279	-79.5587
0.0112511	-60.0908	-68.676	-50.0166	-55.9767	-48.1643	48.1338
0.0112611	-67.985	-68.0298	50.0503	-65.6137	-51.7182	-53.3968
0.0112711	-67.5576	68.4498	-55.5092	-65.0571	-59.1577	-49.2459
0.0112811	-44.658	51.7891	-54.9519	-46.6579	69.2772	-44.5157
0.0112911	66.0943	-49.3456	-47.4707	59.3883	-60.5018	-57.6914
0.0113011	-72.8733	-69.7906	-54.5462	-72.3245	-65.0993	51.4762
0.0113111	-53.7377	70.3939	50.7366	-54.2668	47.8645	-52.0108
0.0113211	69.3236	-64.2385	-54.5784	63.8713	54.3397	-45.6139
0.0113311	-47.638	-52.2326	-58.8498	-45.6435	-54.3455	42.4552
0.0113411	-62.0144	54.2865	-48.7604	-63.0134	-53.7899	-54.3713
0.0113511	80.9138	-67.2743	51.2258	79.498	61.8274	-48.4842
0.0113611	57.9859	-51.0257	54.048	57.6135	-47.3132	42.3569
0.0113711	-81.2127	-54.2737	-55.1782	-81.2892	-51.3387	61.1382
0.0113811	-54.0526	96.0856	-44.5896	-53.8384	-52.8099	-62.294
0.0113911	99.6228	-65.4976	44.3957	97.9446	60.766	44.6997
0.0114011	58.3597	-60.6446	-49.0554	57.6561	61.6116	51.4641
0.0114111	-66.8758	71.5584	-56.2492	-66.9507	-86.7166	-52.8349
0.0114211	50.2303	-72.5909	49.2214	51.8306	70.0583	-66.4852
0.0114311	54.1986	-49.021	54.6184	58.3861	50.3804	60.2961
0.0114411	-46.8474	-50.2233	-53.4223	-48.6686	-46.6489	41.7909
0.0114511	-46.9458	-48.1234	51.6126	-47.6194	-47.8843	-51.0297
0.0114611	61.9983	-64.057	48.9857	60.587	53.6401	52.3875
0.0114711	-53.0434	-57.0435	-52.1019	-53.5699	50.6233	-53.3722
0.0114811	-59.0956	58.8995	64.4174	-57.5493	-54.2973	57.9828
0.0114911	-51.3517	-49.7657	-56.0602	-49.1235	-47.5377	-64.8909
0.0115012	-47.7212	48.7654	-53.7085	-48.059	52.9973	-45.2279
0.0115112	67.8427	-47.5972	52.795	69.2959	-60.5239	-50.6746
0.0115212	-59.2346	64.4666	-64.3954	-65.2712	53.2427	-49.1853
0.0115312	57.0242	-60.1851	-57.9566	56.5725	-63.0694	52.7288
0.0115412	-62.7448	-49.4314	88.0463	-66.4666	56.4132	-55.053
0.0115512	-50.9245	57.4966	-68.2067	-53.6954	-50.5794	60.692
0.0115612	60.6483	-61.2248	68.2118	61.0315	-59.5162	47.455
0.0115712	47.7202	-51.1809	-51.0781	46.548	-52.0718	-61.0245
0.0115812	51.2217	-51.8704	76.5134	51.8542	41.9885	60.7131
0.0115912	-52.0694	61.3019	-55.7733	-51.3629	-49.1411	-58.1123
0.0116012	65.8698	-50.1823	-67.4588	67.6649	-69.3949	53.0402
0.0116112	-64.4639	-60.4656	78.7771	-62.2065	-48.517	51.7944
0.0116212	-71.5667	61.4522	66.4375	-75.9246	-53.3532	-56.683
0.0116312	94.5845	-46.5916	56.5508	92.1927	-47.1957	51.6244
0.0116412	53.7532	-75.0353	-68.6801	55.1791	-75.6949	-49.1539
0.0116512	51.3675	57.209	94.6822	47.0225	62.6919	46.2804
0.0116612	-75.033	56.2637	-77.0855	-75.7218	47.5811	56.3768
0.0116712	50.0333	49.8621	-63.6641	44.3928	49.4641	-45.4188
0.0116812	85.501	-51.7369	47.9233	91	-58.2645	-47.401
0.0116912	-53.0174	54.9312	-55.3285	-53.3192	49.2023	49.8667
0.0117012	54.8231	53.5108	43.0784	52.5832	-80.8662	-54.4503
0.0117112	-78.0099	-64.7907	-49.557	-79.0152	63.7567	56.962
0.0117212	51.2189	51.8658	-61.1974	55.582	-45.424	44.0034
0.0117312	60.445	-47.2372	47.4183	55.3444	-50.7474	-47.4779
0.0117412	-57.3911	-59.5364	-48.3998	-54.3361	-78.0402	-41.0364
0.0117512	-57.1341	47.734	-63.1236	-53.4793	52.4032	52.0365
0.0117612	-88.84	-55.9724	-53.4037	-83.003	60.3878	-48.4868
0.0117712	57.2805	57.3451	-51.9797	59.6943	-71.1738	-64.6759
0.0117812	64.9098	-55.1209	-52.8347	67.7674	-72.3654	52.8109
0.0117912	-49.4988	-51.1701	-69.0664	-46.7266	-47.7935	-61.11
0.0118012	50.0424	67.169	68.8432	46.5606	84.9777	-44.3067
0.0118112	-58.825	-59.4087	-73.6925	-58.9991	-65.9449	-56.408
0.0118212	51.7113	-50.9622	-59.6042	53.0681	-61.3377	-51.2729
0.0118312	-57.8848	-51.7529	53.0381	-57.1387	-47.4524	-44.6081
0.0118412	55.9783	49.0878	-53.3319	55.8211	78.2669	-56.9782
0.0118512	-62.9194	-51.5579	57.2914	-62.246	-78.4704	53.5652
0.0118612	-54.0518	-51.9028	-44.5522	-53.7716	-47.927	-49.1035
0.0118712	75.1099	-48.187	59.0589	75.7161	53.751	-49.8784
0.0118812	-67.5754	41.7466	-62.1145	-67.0415	69.0214	-51.0464
0.0118912	-58.31	55.1165	52.0179	-60.415	-67.5043	-45.708
0.0119012	-53.7555	-73.7927	53.7623	-58.5819	-42.4647	53.9518
0.0119112	68.0368	-53.3421	-69.4227	70.7579	59.623	-56.7904
0.0119212	-50.9621	-56.5147	58.308	-48.1122	66.6243	54.2302
0.0119312	-56.5962	45.7151	-57.1352	-50.6181	-52.5856	50.5656
0.0119412	-52.8516	-44.8347	47.6795	-53.6356	-80.6977	-58.9293
0.0119512	57.1421	-61.9173	45.8924	57.5297	-62.9126	-48.0758
0.0119612	53.0017	-59.2947	61.1665	46.6506	64.5349	-46.8359
0.0119712	-51.4646	-58.4057	-56.7654	-52.6335	-76.5106	57.5281
0.0119812	56.3183	-59.4014	-55.3644	57.5995	-54.7511	-58.2612
0.0119912	54.7262	48.9489	44.3922	60.0825	78.3795	46.4111
0.0120012	-49.9295	-59.9905	-57.2275	-52.8021	48.1212	48.5427
0.0120112	-68.2832	66.9355	-52.5241	-66.0364	-70.6433	-48.63
0.0120212	58.737	-45.7897	-49.4711	57.5604	42.8658	-53.8055
0.0120312	-45.2115	-65.6008	49.1009	-46.8183	-57.4709	51.4692
0.0120412	-43.5648	-51.1593	-55.1725	-44.4263	-50.5574	51.2432
0.0120512	55.1216	-48.1546	57.436	53.2814	-52.6492	-58.3477
0.0120612	56.2992	53.2774	-62.5564	56.1006	68.6084	-47.7816
0.0120712	52.0117	-54.9443	-44.7406	51.7783	-60.9835	57.9173
0.0120812	-57.4739	59.4759	48.8682	-52.8982	-45.7434	-48.7101
0.0120912	55.4115	-49.6729	-51.9396	53.1907	-48.4699	-70.9043
0.0121012	-48.2964	-71.984	-42.7926	-44.9808	-48.9288	52.9002
0.0121112	-46.327	-42.8213	52.0143	-47.3064	-48.5428	-44.9166
0.0121212	-54.9629	-47.5885	53.163	-52.7445	-66.7181	-57.216
0.0121312	44.1586	-47.8374	-49.4453	48.855	88.2818	-47.3563
0.0121412	68.3409	-43.3381	-50.489	64.3852	-52.9032	60.396
0.0121512	-66.5134	55.4888	53.2684	-67.4603	-80.1955	-45.822
0.0121612	-49.0772	-46.2911	-46.1332	-48.6743	-57.3743	-61.0298
0.0121712	-51.294	-51.7327	-57.0235	-50.3929	49.4688	55.5941
0.0121812	57.5742	-54.5367	-46.3339	55.676	74.9268	59.9235
0.0121912	-49.5549	52.153	55.5983	-49.4413	-83.6372	-59.1498
0.0122012	-48.6394	-61.0389	-55.9524	-48.9247	55.963	45.3376
0.0122112	-44.9417	54.6676	-47.5236	-46.4677	77.1352	-46.7646
0.0122212	-52.6448	47.76	-56.0861	-54.8214	57.1176	57.9871
0.0122312	50.6418	50.7232	54.157	49.6988	-100.914	-50.5173
0.0122412	-49.9422	-50.5579	-50.968	-52.3089	48.4454	-51.3489
0.0122512	54.7804	-55.2136	-50.5895	56.7462	76.1707	84.5317
0.0122612	-54.1986	-57.5296	51.8116	-54.4492	-60.0324	-61.9473
0.0122712	-54.5287	58.6409	-51.5605	-54.4395	-85.7075	-52.7298
0.0122812	-48.9389	58.0787	-56.6704	-50.5482	76.4897	52.1801
0.0122912	-52.9162	-46.3888	-46.1549	-53.4438	64.6277	46.9371
0.0123012	70.3867	44.7478	43.5025	68.7932	-87.8351	50.5729
0.0123112	42.9767	-53.0662	-43.0173	47.7519	-44.395	58.8506
0.0123212	-51.6256	-67.0085	-74.7406	-50.9247	66.5364	54.7942
0.0123312	51.4774	82.5345	-55.5248	56.5181	-44.8183	62.0743
0.0123412	-50.0035	75.7532	55.0788	-51.8703	-65.7652	-65.7933
0.0123512	61.9966	50.7106	-52.6262	63.3645	-64.2303	45.7111
0.0123612	-66.6365	-44.2864	55.709	-69.5653	85.2462	47.0866
0.0123712	-54.7525	-52.9213	-52.6009	-57.0131	-55.8406	60.277
0.0123812	-55.4126	-54.3731	49.6353	-51.0295	-72.0085	-60.6651
0.0123912	46.0107	-44.6211	-93.1546	48.2046	83.5529	65.2106
0.0124012	61.4552	61.4308	53.0886	59.3465	51.3958	-54.3316
0.0124112	-51.4326	-56.2693	62.8915	-52.0963	-55.1175	-64.6834
0.0124212	-59.2504	53.7554	-46.5057	-59.4719	-63.4681	45.702
0.0124312	-53.4271	-52.5269	-70.6158	-53.9989	66.7623	-51.8682
0.0124412	-47.2216	-70.2769	-48.2806	-48.9682	48.116	-57.5171
0.0124512	-55.0145	55.0898	-51.63	-56.0591	-59.1391	70.1452
0.0124612	-55.4491	49.3574	48.3818	-57.1135	-64.7462	-60.8747
0.0124712	56.0758	-49.739	-63.6404	50.1209	-43.8204	-67.513
0.0124812	49.1782	-55.3343	-42.2052	44.8782	76.9904	-43.9078
0.0124912	-63.4737	63.1671	47.13	-61.0375	-72.6875	58.6517
0.0125013	-36.6616	-33.1061	-41.9784	-34.5672	-47.1323	-41.9731
0.0125113	49.1583	-46.4746	-34.7304	47.6893	44.614	41.0363
0.0125213	-45.1958	38.246	-32.5515	-49.0943	-30.5258	43.9583
0.0125313	-49.2605	-52.2803	37.5115	-52.3277	-54.7963	-36.6553
0.0125413	27.9215	49.1993	-35.6806	29.6244	40.2713	-32.1075
0.0125513	48.1112	-49.7432	-48.0294	48.1696	31.8693	-45.6912
0.0125613	-38.7928	56.411	39.4026	-35.7079	-45.6765	40.7141
0.0125713	31.9711	31.5253	-38.6419	34.4298	35.4561	29.4483
0.0125813	-43.0272	-49.8259	-26.3538	-43.2281	31.8003	-49.2517
0.0125913	44.9231	-33.6214	-28.1852	45.3544	-29.156	26.8677
0.0126013	-36.7597	-30.6352	-40.8126	-42.8503	34.2149	46.69
0.0126113	-39.8905	-31.7991	-34.6931	-41.7381	-42.472	-50.5036
0.0126213	55.9319	-31.5266	-44.0951	56.8945	35.7383	-30.792
0.0126313	39.6925	31.8178	30.9867	41.6664	-36.827	48.8198
0.0126413	-44.1495	-30.9551	-38.3606	-48.6079	-37.9642	-37.8952
0.0126513	38.2539	-65.7226	31.9183	33.9318	-33.4521	-43.6593
0.0126613	40.593	51.4682	34.9037	39.7848	59.2548	31.1361
0.0126713	30.5686	32.0925	31.8362	28.9453	-37.1245	47.062
0.0126813	-58.7204	29.4912	-41.5206	-57.6463	-47.4146	-36.5621
0.0126913	42.7127	-40.3182	-33.4757	43.6154	-32.2891	-35.899
0.0127013	31.953	33.8879	46.4655	38.1029	35.7268	37.8986
0.0127113	-36.1431	41.4792	-35.4785	-35.4137	-36.1513	30.9782
0.0127213	-37.9001	-39.791	48.6509	-37.8806	-37.2809	-53.4558
0.0127313	-32.7922	-39.1881	-37.1316	-30.5299	37.9335	42.5423
0.0127413	34.3843	54.1139	-26.368	34.9678	-38.3852	54.0223
0.0127513	-49.8222	-42.0801	37.9834	-48.3406	57.7317	-36.139
0.0127613	-32.6709	36.1677	-37.421	-30.9591	-48.6353	35.3005
0.0127713	41.1203	-40.672	30.159	41.451	63.3431	28.6862
0.0127813	-38.3031	42.7362	29.638	-36.1185	-33.0208	51.7496
0.0127913	-49.7744	-34.3474	35.9554	-47.9886	-49.7728	-49.6396
0.0128013	-35.9289	39.3913	28.7078	-37.221	-49.2046	-41.1525
0.0128113	46.0385	-48.3674	-31.3301	49.0761	54.9758	30.2105
0.0128213	-43.4931	-36.7774	42.5162	-45.2671	60.5749	-28.1612
0.0128313	-36.8758	44.831	34.2716	-42.3065	-33.1991	-30.7465
0.0128413	-32.8574	-35.6228	-40.6095	-37.3628	-30.5852	29.5224
0.0128513	34.7157	-44.7888	32.6651	36.8843	40.9384	-39.0097
0.0128613	-31.9188	-29.707	-31.285	-37.3317	-47.9001	-35.4822
0.0128713	28.1276	47.0172	-39.8946	30.8202	45.4202	-31.789
0.0128813	-33.843	-47.0267	37.7165	-37.0039	33.924	32.866
0.0128913	30.7166	-28.7529	34.0753	31.0878	-37.6007	-32.3304
0.0129013	-50.8186	-32.339	-30.343	-51.7162	-42.6044	-60.3797
0.0129113	39.6608	46.1207	-41.6858	38.5226	-31.3515	53.3995
0.0129213	42.4434	-35.546	35.6358	42.4695	35.0646	-41.5411
0.0129313	-69.0415	-31.6308	33.4475	-68.1461	-32.9245	38.9634
0.0129413	-43.7857	-33.9073	-25.9141	-50.1412	39.4089	-37.6732
0.0129513	38.6763	38.4266	-41.5588	39.2129	-42.6219	-43.5679
0.0129613	32.5208	-37.5671	-42.7597	37.021	-40.0448	37.7407
0.0129713	-46.6788	-55.6645	-36.4726	-48.3667	35.4857	-27.7882
0.0129813	-43.6246	32.2344	69.1929	-41.6274	-35.6906	-31.7641
0.0129913	43.5472	35.0833	30.6374	41.708	32.0351	-28.9314
0.0130013	-49.0902	-39.5247	-46.4958	-47.8552	-36.8082	-39.8358
0.0130113	-40.725	-50.7068	-34.2953	-40.88	29.9618	-35.3409
0.0130213	30.871	48.8396	-35.4049	30.5473	-36.8701	-34.7632
0.0130313	-31.0738	37.1576	-42.6479	-33.2831	-33.0285	34.6693
0.0130413	-31.4693	-42.1359	29.6512	-30.4517	33.8175	-33.8031
0.0130513	-27.6076	33.0527	30.4325	-33.0497	-43.0523	-42.9892
0.0130613	32.7566	32.6264	-35.1354	27.6811	-35.4355	32.366
0.0130713	33.1194	-35.8685	47.5012	34.0126	31.6711	-48.1275
0.0130813	-40.304	-49.0102	-51.5085	-38.2734	-34.5826	55.2378
0.0130913	-32.9034	-34.2249	35.4983	-35.145	-42.9488	-38.8973
0.0131013	-38.4511	46.1713	50.2865	-40.9039	35.5719	49.141
0.0131113	33.0361	-53.9673	46.5411	35.5249	53.3261	-38.9007
0.0131213	-43.7748	-34.182	29.7356	-44.5017	-42.2067	-38.6126
0.0131313	41.2244	-32.8844	-49.7376	43.3101	-32.5701	45.2579
0.0131413	30.4811	35.7949	50.9593	30.1765	41.4683	-55.152
0.0131513	-37.5218	46.81	30.0399	-37.8521	-43.4634	48.0892
0.0131613	-37.9684	-32.2822	-34.4162	-42.0594	-43.2687	-44.0837
0.0131713	43.7237	50.7331	-42.2653	50.0201	35.3194	33.9819
0.0131813	33.983	-63.11	40.5244	36.3008	-38.8646	-57.5083
0.0131913	-43.8667	-45.3198	-31.5069	-46.9657	32.1196	39.793
0.0132013	-30.5247	54.0431	42.1075	-31.6924	75.5024	43.1708
0.0132113	30.9479	-45.4939	-38.9575	31.6261	-45.3314	-42.8904
0.0132213	49.5775	34.8822	-30.4415	48.3991	59.6166	30.2583
0.0132313	-30.6216	37.5855	51.4979	-31.6817	-36.2919	-37.5313
0.0132413	-40.0732	-34.428	-50.1427	-39.6599	-54.9721	53.4209
0.0132513	30.7056	-73.9358	-33.1021	32.8679	50.1469	-49.4443
0.0132613	43.2896	-54.1054	-39.766	43.4408	49.7309	-49.6216
0.0132713	-31.8509	41.7895	44.007	-30.8644	-36.2751	54.3919
0.0132813	35.6805	-36.1579	-37.3329	34.0384	40.789	-42.2779
0.0132913	-30.8282	-44.1353	-36.1662	-29.0182	-34.1854	-37.8973
0.0133013	-35.5602	-37.1765	35.8649	-36.6954	-39.6431	28.4082
0.0133113	-39.1596	34.1032	32.261	-42.1869	44.9341	52.4835
0.0133213	39.2715	46.1003	49.2525	42.395	44.0337	-48.6455
0.0133313	35.6354	-36.8325	-43.3169	37.0455	-56.9815	-39.8351
0.0133413	-28.4275	36.0694	34.6078	-31.7557	-47.1738	52.6757
0.0133513	-33.4515	-42.8769	-32.4098	-33.1446	49.6809	-49.5212
0.0133613	31.2106	-53.8536	-45.9342	34.0026	30.2631	-37.4276
0.0133713	39.0884	-44.5998	31.1246	38.1157	36.1301	30.1471
0.0133813	-36.5589	31.4343	27.4481	-35.1918	46.6444	48.6611
0.0133913	-40.7694	37.3252	54.7826	-35.9711	-33.6875	-64.3875
0.0134013	39.4637	46.3651	-46.5893	39.8634	-53.3634	44.3054
0.0134113	33.8008	-34.8907	-34.45	34.235	53.3037	50.7589
0.0134213	-44.6157	38.0951	-36.931	-41.6251	-34.3182	37.446
0.0134313	-44.2425	-37.2052	37.0799	-43.6675	44.6962	-41.7064
0.0134413	37.2022	34.733	-30.1036	37.5294	-39.7929	-42.8205
0.0134513	-39.7437	-43.0037	-30.5634	-36.0105	-35.7521	36.1692
0.0134613	-37.1618	-44.8468	52.8331	-33.464	38.9316	36.3477
0.0134713	36.9353	44.6409	37.0348	36.7298	42.9856	-33.1872
0.0134813	-40.5199	-39.0035	-39.2182	-38.8264	-56.7833	-38.7735
0.0134913	-33.5283	41.5003	-26.915	-32.3753	33.9063	47.6222
0.0135014	18.4298	25.4504	26.8891	18.2806	23.4287	-25.4488
0.0135114	15.8767	-26.8105	-27.998	16.2345	-33.2392	-22.913
0.0135214	-31.2081	-15.3182	33.2648	-34.3301	-26.2521	33.7326
0.0135314	-17.4869	-23.445	-24.2113	-18.1818	19.9356	-45.4055
0.0135414	-13.2269	-19.3193	-18.4475	-17.9443	-20.3049	-19.4381
0.0135514	-27.5299	-43.6706	19.5903	-28.4563	25.1283	-18.9953
0.0135614	-14.7646	33.0185	-31.3664	-19.0065	-45.1665	-22.5712
0.0135714	-25.2036	-16.5534	26.459	-24.1749	25.8178	-16.3235
0.0135814	-21.775	-23.584	-33.8422	-27.2093	-21.3563	-19.9386
0.0135914	17.7992	32.3106	20.6376	18.8401	-32.032	28.6108
0.0136014	-17.4839	-27.6773	18.8357	-15.7512	17.6115	20.7924
0.0136114	-32.7136	-26.2133	-36.8083	-33.6497	-14.2798	-14.7901
0.0136214	-19.774	-16.5916	24.3561	-20.2126	-13.1697	-32.3661
0.0136314	28.5106	-30.229	-44.1466	32.1915	-27.2047	19.962
0.0136414	24.1502	-19.2715	34.4229	25.516	18.6286	12.7371
0.0136514	24.9077	16.877	12.5316	25.6744	-15.9362	-46.3065
0.0136614	-29.5414	13.388	-28.329	-25.7714	-34.5311	20.6316
0.0136714	-39.4046	-25.7194	29.5977	-40.8677	20.8684	52.7109
0.0136814	21.9371	28.0564	-29.8395	21.0181	-21.7833	-64.7845
0.0136914	38.346	-16.6269	25.0733	35.465	-30.8948	-22.6525
0.0137014	40.1028	-37.9008	-39.2178	37.6974	23.4248	28.7904
0.0137114	-22.9705	-25.9859	35.594	-28.3739	18.9106	-14.4898
0.0137214	-17.4971	-29.4632	-19.3026	-21.7996	29.0294	-22.3928
0.0137314	18.7342	-27.3194	-23.3042	19.3144	-28.2177	-29.1894
0.0137414	18.7178	23.8916	-14.0573	14.7585	21.9786	21.8154
0.0137514	-12.8433	-21.763	-23.79	-18.1341	-19.2923	-23.2027
0.0137614	-18.354	34.3092	21.2377	-17.0492	20.1084	-33.8907
0.0137714	17.3674	-23.5542	-35.272	20.2737	-17.3252	-24.393
0.0137814	-22.3592	26.1166	-22.8226	-28.653	19.2463	30.7606
0.0137914	19.351	-13.1684	-20.5636	17.5635	-22.6113	-18.9248
0.0138014	15.6325	18.9569	10.8735	20.4791	19.6877	-42.4937
0.0138114	23.0489	19.3056	-31.386	23.6435	-37.4796	32.4063
0.0138214	18.4368	-30.7044	-24.3782	20.3964	31.3745	31.7294
0.0138314	22.6799	32.0397	36.8775	23.0373	41.4049	-53.5209
0.0138414	-43.6845	-46.0995	-13.3112	-46.4063	-31.3298	12.6973
0.0138514	-21.1065	-28.6976	-28.5465	-22.5261	19.5998	42.4403
0.0138614	-23.2822	59.5774	-18.395	-19.4166	-30.4895	-30.5782
0.0138714	-29.2282	15.8215	-15.4475	-30.5002	20.3328	-27.1256
0.0138814	-18.7214	24.9497	-24.4663	-21.9548	-33.8259	17.7264
0.0138914	26.9111	-51.8642	-13.5725	28.9262	44.1831	18.9613
0.0139014	26.476	53.7609	19.2052	21.186	-24.9511	-34.5301
0.0139114	-32.7159	-24.015	18.0529	-36.6765	-20.0945	13.9447
0.0139214	-24.578	-23.6706	15.2138	-20.1336	13.1191	-18.0669
0.0139314	-29.9052	-19.249	-18.3487	-29.3513	-19.5826	-15.7358
0.0139414	19.3562	41.4832	31.3927	23.929	20.4351	-21.0693
0.0139514	14.7846	-18.1738	-22.4858	13.8707	-21.3077	-17.664
0.0139614	19.5402	-26.6557	-16.4803	21.8422	16.6714	29.6545
0.0139714	31.9206	36.1763	21.8916	27.742	-22.5792	12.7525
0.0139814	12.8949	22.0159	19.9912	15.7012	-38.2364	-31.3683
0.0139914	24.7813	21.9073	-10.445	23.4171	24.7223	-18.3962
0.0140014	26.0055	-52.1299	-24.7457	25.8076	-22.6158	24.412
0.0140114	-17.6958	25.9833	32.0529	-17.7143	14.2995	-18.4489
0.0140214	-28.1914	59.8986	-33.8772	-26.699	-27.596	12.4324
0.0140314	-18.5802	-34.0008	17.1907	-20.8931	22.9397	-18.7784
0.0140414	49.3786	-28.7433	-28.1999	51.1662	20.9636	-16.8759
0.0140514	-35.52	51.1787	17.7224	-35.0339	-34.3205	16.905
0.0140614	-36.4832	19.1383	22.5377	-32.1907	29.6599	-28.594
0.0140714	34.4281	-68.7686	-24.5216	29.2573	-16.1398	-20.4381
0.0140814	16.1664	24.9135	20.9297	19.6659	-15.7925	21.7025
0.0140914	-29.4918	70.9267	18.8871	-34.8738	18.4305	15.0734
0.0141014	18.6564	-34.102	-19.1925	19.6814	26.7338	15.2172
0.0141114	34.6732	-18.9641	-17.3309	32.8371	21.8264	-19.8956
0.0141214	-36.7796	19.7467	20.0491	-41.1001	22.8861	-16.5203
0.0141314	-27.595	22.7849	-15.8312	-31.6643	-20.3542	32.1043
0.0141414	17.1175	-49.0841	-34.4966	18.7549	25.6408	14.1661
0.0141514	-25.251	-17.1338	21.6326	-28.0731	-15.9083	-28.2371
0.0141614	28.5482	27.3139	26.415	22.8647	-24.9983	28.4801
0.0141714	-33.5539	18.0053	-28.9946	-34.184	-24.4227	-27.995
0.0141814	26.7423	-30.1334	38.6319	26.6504	24.2369	12.521
0.0141914	-27.5319	24.5498	-28.4197	-28.8566	-23.9255	-15.231
0.0142014	-18.197	23.6586	24.8239	-17.3021	-36.8217	34.1522
0.0142114	37.3173	-33.0084	-30.491	41.4906	19.1806	-20.7258
0.0142214	31.5645	-24.7776	19.0671	30.9216	16.4207	-20.1809
0.0142314	-39.6019	33.9632	25.1326	-35.3329	29.6486	13.472
0.0142414	-27.0323	-15.4273	-25.7046	-33.2016	-30.9073	27.102
0.0142514	42.0721	-47.3115	18.2246	39.1555	-18.1929	-13.4865
0.0142614	-35.5792	25.52	-23.654	-35.594	22.2592	-31.9559
0.0142714	-22.1816	21.6794	19.5006	-18.8277	-14.4012	17.2454
0.0142814	28.7264	-34.7032	21.999	33.0029	22.2377	-15.579
0.0142914	-28.1254	-23.9311	26.5492	-27.9997	17.3251	-24.829
0.0143014	-19.9575	22.7449	40.0804	-16.5533	-23.4851	15.3673
0.0143114	15.7691	28.8487	-48.3199	19.5337	-34.4595	-32.2823
0.0143214	29.0048	-26.7198	36.4852	28.3023	24.6673	26.5355
0.0143314	30.2955	-14.1385	-27.4894	24.7987	23.8419	17.9705
0.0143414	-26.813	12.4945	29.4059	-28.6889	-34.1271	-24.73
0.0143514	-29.3298	-35.5321	31.2754	-29.5129	30.7247	-18.4246
0.0143614	28.7949	31.3908	-29.1624	25.1867	-31.2317	21.3082
0.0143714	23.0082	-25.9775	50.1599	27.3464	29.5988	-34.2251
0.0143814	21.2622	22.7248	-42.2394	22.9549	-29.5085	-22.2185
0.0143914	16.1223	22.994	25.2005	18.0468	37.1457	38.9302
0.0144014	-24.8609	-15.4229	33.788	-22.3158	19.4549	14.4375
0.0144114	-14.2517	-29.631	-39.8915	-17.0909	18.8819	-20.0188
0.0144214	19.9006	-41.0665	-36.0111	17.6435	-39.5368	-20.2044
0.0144314	38.1887	23.1446	24.2319	34.3404	-16.936	19.1847
0.0144414	-50.5336	16.8435	-13.6325	-50.5104	30.1836	-22.7697
0.0144514	26.9805	-14.0668	30.8391	29.9667	19.6718	-25.2743
0.0144614	-24.9083	-31.0918	-31.8124	-22.244	-23.7817	19.2209
0.0144714	-25.682	39.1321	29.4906	-28.2026	-21.3296	29.1105
0.0144814	-14.8527	-27.5214	-23.8265	-18.7829	26.5707	-19.5917
0.0144914	33.7924	-35.4719	37.6426	36.1866	-23.8279	16.1024
0.0145015	25.0872	42.6401	-35.6641	25.377	-26.7166	-24.3185
0.0145115	-36.3715	-13.0727	21.349	-36.5663	27.5283	23.6503
0.0145215	13.6057	19.0604	27.4322	19.3054	-13.7908	-22.5369
0.0145315	-19.8151	-22.2555	-12.2828	-21.389	-18.8925	-13.1325
0.0145415	24.8971	23.1356	-33.7488	27.4133	-23.2844	18.9236
0.0145515	-25.3541	21.4268	35.8104	-21.369	53.297	17.5374
0.0145615	-23.1538	-29.0313	-25.0418	-22.4584	28.0817	-27.2493
0.0145715	32.8143	-23.1977	-15.9076	30.8249	-56.6776	13.8309
0.0145815	-28.7912	20.564	38.437	-30.2134	20.128	16.7749
0.0145915	-22.4792	-16.2951	15.1567	-18.7801	-19.6867	16.6362
0.0146015	31.1347	-24.1142	-32.0386	27.8294	44.6959	-16.1791
0.0146115	28.4444	27.0056	28.7781	26.1127	-31.2111	-15.8114
0.0146215	-23.307	34.9284	16.0152	-21.2718	-16.9627	-27.0814
0.0146315	-19.9575	-24.7849	-16.8718	-22.4394	-30.5196	-14.7028
0.0146415	23.7441	-41.0522	-26.9332	24.3365	-33.9477	28.2825
0.0146515	-34.6385	52.5164	-15.8492	-36.0184	-23.5954	-30.6323
0.0146615	26.4708	-13.5257	20.7774	23.1418	22.8498	28.2542
0.0146715	-19.5609	-37.283	-26.3684	-17.9208	-18.3887	-35.7203
0.0146815	-19.101	17.835	22.713	-23.2238	-34.6098	23.0754
0.0146915	13.8042	-23.029	20.8939	18.88	26.1615	34.5253
0.0147015	-24.1577	26.4069	29.5979	-25.7361	-18.0353	-25.3941
0.0147115	-25.2186	-27.2505	-41.2976	-27.6363	21.8054	-14.8357
0.0147215	19.1198	23.8689	28.2427	15.2248	-14.7443	24.6594
0.0147315	-29.7178	29.682	17.2995	-32.9759	20.3427	-20.1185
0.0147415	-21.722	-17.9663	-13.355	-26.2934	-21.2807	-30.4046
0.0147515	20.4482	-42.4589	-26.121	17.5831	-41.519	12.2598
0.0147615	-25.6562	-15.111	-32.1208	-24.7629	29.0113	11.6675
0.0147715	-29.425	25.6305	30.0324	-27.2976	30.7707	18.0955
0.0147815	23.1616	19.1341	-32.3526	19.7556	-19.0107	19.4612
0.0147915	-19.3863	-15.9307	-50.3721	-24.5321	-27.5539	26.9585
0.0148015	-23.5306	29.6274	43.758	-23.606	28.6035	-28.7939
0.0148115	19.135	-30.1443	-19.031	18.9615	13.4059	22.8778
0.0148215	-17.0329	-15.9438	-27.8811	-14.1284	21.0884	-19.9438
0.0148315	13.718	-12.7086	-21.7782	13.9184	-43.885	-26.3541
0.0148415	14.4861	-24.5235	25.3342	16.329	26.1722	27.8851
0.0148515	-17.1027	-18.1874	-22.8675	-16.9855	21.4722	-16.6002
0.0148615	-26.0102	-20.4395	-28.5644	-21.4627	-21.2663	25.7733
0.0148715	-15.4861	39.2052	17.1575	-13.7033	-62.5797	-17.3693
0.0148815	-14.3515	-31.0361	26.6617	-15.6351	77.5122	22.6601
0.0148915	32.0713	15.3393	-35.534	32.0553	-34.7794	-41.0199
0.0149015	17.7063	13.4528	-12.5067	19.1962	-24.2533	-22.3686
0.0149115	-30.1302	15.693	-19.7265	-29.9438	14.2628	19.2068
0.0149215	37.3765	18.1941	-13.5423	36.5906	36.4874	-24.5885
0.0149315	28.5894	-39.3723	21.8937	34.0704	-41.7294	33.6482
0.0149415	-30.4435	37.8644	23.6679	-31.4643	-30.4412	-29.1706
0.0149515	-29.7177	-25.0408	-15.0847	-26.1841	23.347	42.4118
0.0149615	27.5464	-19.2131	-13.2814	30.2759	17.421	-36.2298
0.0149715	-24.5901	24.2541	14.3784	-26.4134	-17.9261	-22.0955
0.0149815	15.6999	-33.3745	16.4499	19.1377	14.8628	-11.3098
0.0149915	24.611	18.2997	-29.9299	26.5565	29.6275	-33.9115
0.0150015	2.16626	0.214992	-5.92701	0.110639	-12.4682	-5.07706
0.0150115	6.41878	16.0861	3.32076	1.75307	-4.45065	-5.87881
0.0150215	3.08294	-11.7113	-5.97332	-0.786674	-8.98332	12.5341
0.0150315	-6.01546	-13.3082	14.6203	-7.57341	29.826	9.6288
0.0150415	3.27557	3.55696	1.11034	7.38664	-26.5988	-7.59661
0.0150515	10.4626	-15.4267	6.08696	9.73441	-13.6654	15.1405
0.0150615	11.7345	1.65551	-6.79617	11.88	7.08845	-5.39961
0.0150715	-0.900974	28.9948	4.73073	-2.91555	16.7503	-9.30995
0.0150815	0.61831	2.33823	-6.76517	-3.8735	-3.41656	-3.53148
0.0150915	-8.82841	-12.0183	14.5288	-13.7756	-19.1655	14.2827
0.0151015	-2.68477	-12.3212	-6.92162	-0.665254	13.9312	-3.77115
0.0151115	24.4397	7.29284	-4.65934	22.5234	4.35495	-11.5599
0.0151215	5.94113	5.93143	19.9033	10.572	-26.5981	19.4842
0.0151315	-1.27296	4.48653	8.89592	-0.180035	2.29217	-5.49808
0.0151415	-0.473128	1.38933	-4.41959	-4.17033	16.6388	6.58715
0.0151515	1.14657	-17.6919	-7.05968	1.07564	-12.903	3.69979
0.0151615	-6.4236	-12.0129	-12.9043	-8.39537	-10.2171	-2.40172
0.0151715	-3.04469	7.03139	-3.59978	-8.58254	6.0639	-15.8637
0.0151815	-11.5998	12.5231	2.77095	-11.0433	-6.19887	5.43138
0.0151915	13.751	11.3407	2.93494	18.2778	-14.6448	-3.77937
0.0152015	-1.84309	-4.49664	2.52191	-4.57432	5.76378	4.9177
0.0152115	-1.728	-6.66545	6.27285	0.527466	-19.2957	0.0550645
0.0152215	19.1259	-2.69862	20.5901	19.3997	17.5491	7.79547
0.0152315	-21.1248	-4.04607	-8.89627	-16.0579	-10.8692	-7.06462
0.0152415	-9.87926	15.6192	6.1666	-12.2451	-14.7233	-4.1941
0.0152515	-10.9652	-7.62561	8.68572	-10.992	3.91611	5.46638
0.0152615	-16.0183	6.06437	-0.216873	-16.3504	-16.8578	-8.0358
0.0152715	29.6127	-6.62095	4.94067	34.1924	5.35942	-0.559967
0.0152815	7.63762	-7.3898	4.39839	8.69452	-13.5504	-17.8394
0.0152915	-11.2864	2.72194	-2.41343	-9.89519	20.5214	12.2533
0.0153015	-12.2884	-9.22881	7.41937	-9.56778	-17.9301	-16.11
0.0153115	12.2706	6.67496	-5.1705	18.2425	-2.96147	6.16429
0.0153215	-3.52299	-10.9469	-7.9018	-6.97513	10.9488	7.11545
0.0153315	-2.23157	5.45407	-2.10637	-1.36583	-3.84573	5.61921
0.0153415	0.399484	-17.3606	-7.36651	0.087957	9.29654	-16.8804
0.0153515	4.32226	15.6504	-1.08952	0.447183	-13.3861	-12.3551
0.0153615	1.8165	-6.75297	0.0153831	-0.475177	-11.0704	25.7036
0.0153715	-4.06731	-32.7964	-5.02186	-7.31814	-0.296806	-6.33663
0.0153815	4.56093	-7.2657	-6.75662	0.955347	-14.5556	2.32452
0.0153915	6.75079	5.94176	8.19588	7.97197	-24.3743	-10.448
0.0154015	-16.5064	-1.21092	3.14817	-20.3987	-11.9478	-6.2727
0.0154115	-2.6962	-15.3365	-9.76413	0.583722	6.62312	19.7818
0.0154215	2.13056	7.05707	4.0519	0.797756	10.9547	-12.7016
0.0154315	-8.78175	14.2761	-15.4549	-8.90313	-39.3467	11.8425
0.0154415	-7.13129	-11.6549	6.33368	-7.20309	20.9611	-27.8225
0.0154515	-5.45845	-11.7417	17.4526	-5.58296	-15.0348	-10.599
0.0154615	21.0339	-4.46058	-13.6064	26.9662	10.2829	-7.01632
0.0154715	-13.0001	1.02383	-6.1823	-17.4063	-14.4974	-13.5962
0.0154815	-4.11402	-4.13939	3.68945	-3.36512	3.22941	20.8738
0.0154915	-0.677401	-3.32644	9.30166	3.27577	23.4155	-23.3128
0.0155016	17.5432	-0.0846816	-3.18194	17.3695	-18.3718	-0.346845
0.0155116	12.0367	-22.9924	-7.12989	8.03019	12.0149	-3.72788
0.0155216	-36.8214	-6.21867	-1.64143	-35.2567	-10.3625	11.6436
0.0155316	0.00923884	14.8139	-18.4615	0.441671	22.319	-1.6066
0.0155416	1.65063	-1.27099	14.6365	0.45643	-27.2559	-1.95361
0.0155516	19.9536	-16.653	8.18767	18.186	6.54947	-5.52568
0.0155616	-20.5953	6.37386	-0.216682	-18.811	18.8989	-9.34294
0.0155716	-26.5882	-4.70051	-9.17406	-21.951	-7.33031	21.3412
0.0155816	14.3037	3.7634	-12.9729	12.5558	-7.84818	-13.0814
0.0155916	-7.35994	-5.12755	2.16183	-6.16971	9.46959	-10.2413
0.0156016	16.1524	-0.576128	6.5169	12.1829	2.70681	14.0631
0.0156116	2.96647	13.3421	-6.76817	5.67795	-11.0266	-4.31596
0.0156216	5.53896	-31.9065	-5.70549	3.42543	-24.1717	-3.81616
0.0156316	8.63187	15.7778	-12.6329	8.0066	21.711	-3.78061
0.0156416	-17.0922	15.3522	3.73345	-14.4818	-6.45527	21.6586
0.0156516	7.42777	11.7747	-5.15657	7.55431	-17.5732	-13.4046
0.0156616	12.2828	-13.8031	-1.09582	16.4162	6.52196	-14.2397
0.0156716	-16.16	2.5179	12.3444	-16.7036	17.8878	10.3253
0.0156816	21.389	7.17492	2.12047	25.5202	-3.30576	0.170429
0.0156916	6.07212	-12.5807	-12.242	3.30072	-17.6977	-4.31075
0.0157016	-14.5708	-3.75937	-2.45048	-17.3044	-2.37454	1.58918
0.0157116	-17.8501	11.4056	0.91154	-21.7488	3.72276	-4.19685
0.0157216	2.20209	1.68359	-3.07299	0.822275	-8.85105	5.33568
0.0157316	4.57483	-23.3353	-7.77897	1.58654	-4.9414	-14.3478
0.0157416	-16.4193	3.16564	5.55042	-15.5078	5.05836	-3.32177
0.0157516	-2.73077	0.963833	12.5926	-3.64658	-2.81574	3.4175
0.0157616	13.429	5.35391	-15.5531	12.9922	-10.3434	-3.61154
0.0157716	-6.8951	-2.26189	-3.72116	-8.5134	-5.15448	0.0549958
0.0157816	0.516508	21.9267	-29.3588	3.56466	5.15804	-4.03831
0.0157916	6.95532	-3.44517	0.645297	8.62429	-0.8582	2.66038
0.0158016	-1.65564	-23.4362	-5.88968	-7.32044	-20.2963	8.17271
0.0158116	-22.4654	1.24444	-15.4679	-25.6822	-6.6704	0.0797338
0.0158216	-21.0209	6.64072	22.703	-23.2636	6.02595	-4.51038
0.0158316	19.2002	0.18313	-18.5824	16.5661	-16.4546	0.598906
0.0158416	0.980204	-25.4097	9.1295	-0.0805782	-29.3316	-7.87092
0.0158516	-12.8609	8.99584	19.9568	-8.00206	-17.987	5.51294
0.0158616	-1.07013	-4.50452	-3.4702	-1.04067	20.0203	-5.86835
0.0158716	1.96548	-13.1204	-5.17133	0.768406	-17.711	-1.90708
0.0158816	-7.57974	-12.0205	-5.68521	-10.3591	-11.1933	2.30659
0.0158916	-1.49613	5.47306	11.0197	-6.19954	-5.16821	-8.49969
0.0159016	2.42541	-12.1831	3.986	4.90585	-10.8235	-3.86977
0.0159116	-5.66359	0.119848	-6.10894	-1.80986	-6.5986	-7.19282
0.0159216	-10.7393	1.65463	-1.38047	-12.841	-30.7371	-5.50843
0.0159316	-0.492827	2.25226	-3.32964	-4.17388	-46.3861	-3.40931
0.0159416	13.6427	-7.88086	6.52253	11.8144	-0.657814	8.48088
0.0159516	3.25971	3.58001	-15.0546	3.63953	8.50896	-10.3886
0.0159616	-11.8577	-3.74552	-8.98259	-12.7769	-5.23562	0.655376
0.0159716	7.2523	5.39564	6.12354	7.81984	6.10061	-4.74907
0.0159816	10.0538	-15.4599	-23.901	9.9829	-22.7561	2.12136
0.0159916	-12.9323	4.9345	11.8169	-9.99717	9.77354	0.0159795
0.0160016	-1.03355	4.79378	-4.24766	-5.28306	3.21021	-0.107927
0.0160116	4.99887	-14.0235	-12.8615	2.78689	44.4964	21.6595
0.0160216	4.91813	-1.6612	-11.2445	1.66683	-27.1151	-8.98984
0.0160316	-11.7491	0.974251	-0.229449	-13.9512	7.64105	-24.4551
0.0160416	-11.0791	5.4186	2.33378	-8.5676	-27.0724	4.17985
0.0160516	0.706085	-8.16428	-11.2824	0.90441	25.5885	-2.88952
0.0160616	-5.57924	-17.1238	4.51565	-3.9728	-27.0372	-10.5481
0.0160716	2.83306	6.27208	-0.512457	3.59189	2.04781	-4.447
0.0160816	8.9593	-16.0265	-11.2564	7.55507	14.4344	-1.83605
0.0160916	-4.02925	15.9732	-0.819858	-1.25148	16.2727	-14.144
0.0161016	-0.910175	-7.35915	0.57738	0.0420933	-14.7535	-13.2194
0.0161116	4.97918	-0.699607	5.06514	8.38075	5.21762	7.12247
0.0161216	20.2427	-6.09678	-16.7905	16.0371	30.2505	-0.0551892
0.0161316	-7.28961	-2.54341	-17.3435	-6.78929	-0.389726	-12.1586
0.0161416	8.06657	-1.32857	9.02272	4.50485	-28.4953	-11.7083
0.0161516	-7.43635	1.90576	1.46116	-5.47284	2.6315	-0.977835
0.0161616	-1.29025	-7.15577	-2.34954	0.673303	-14.7689	16.2407
0.0161716	19.487	-16.0468	9.12326	17.6454	29.2282	-12.9591
0.0161816	-5.25853	2.39162	-7.34029	-9.92549	-22.5926	2.61354
0.0161916	14.9072	-1.04439	2.06287	18.7856	18.1542	10.99
0.0162016	-6.76301	-11.3872	-2.19784	-6.28225	-7.01136	3.43461
0.0162116	2.54306	4.16989	7.11288	-0.461612	2.32413	-6.31854
0.0162216	10.3478	-15.7604	-2.17374	8.42859	5.48696	-8.50218
0.0162316	-14.9136	-7.9612	9.99887	-12.5495	10.7286	17.1042
0.0162416	-1.8437	16.5479	-2.30533	-1.70599	5.1948	-5.88397
0.0162516	-21.4425	-0.428217	-5.63451	-20.3601	-18.6972	-11.2415
0.0162616	37.8692	-6.19474	21.1706	39.5496	7.7176	2.75963
0.0162716	5.55449	-11.1048	-9.67513	4.75535	3.27577	13.2792
0.0162816	-15.1576	17.7573	5.92426	-10.8673	2.44541	12.8539
0.0162916	-2.70489	-17.5075	-5.00118	3.30575	3.03689	-5.71877
0.0163016	0.439172	7.85751	-14.5076	-3.33279	-14.9212	1.79464
0.0163116	11.6341	13.9043	22.5301	12.8538	1.57236	-11.8295
0.0163216	0.0265459	18.5945	0.288467	0.318224	1.45471	5.204
0.0163316	8.56056	-12.8694	-5.94388	8.25461	-2.22525	-4.50274
0.0163416	-14.4549	9.22651	-0.415555	-13.7614	10.1476	-0.976072
0.0163516	-6.2333	10.8725	9.10858	-9.27578	-4.22809	-4.84219
0.0163616	1.82183	-1.10965	-2.0922	0.909405	-13.1748	-0.160944
0.0163716	-9.45031	11.843	-1.20922	-5.53318	-1.05263	-15.0091
0.0163816	7.76935	-14.7775	10.7521	6.21624	-5.39282	9.44424
0.0163916	1.2236	-5.07461	3.1444	1.26929	5.71473	-1.39277
0.0164016	-10.1885	4.2454	0.166433	-9.22005	-12.0395	-7.54969
0.0164116	-8.9735	-4.78264	4.30937	-11.786	8.55776	1.5646
0.0164216	-3.43512	0.770466	4.30461	-2.85542	14.2293	0.282177
0.0164316	-4.09031	-0.990715	-10.3414	-8.96286	-1.5033	-9.75536
0.0164416	-5.90211	-6.17592	7.41751	-4.10579	9.60823	-1.70044
0.0164516	13.562	9.46294	2.53264	9.66235	-23.4095	14.495
0.0164616	-18.4449	-3.21446	12.3774	-17.143	10.7635	6.9899
0.0164716	-0.0472941	2.04087	-9.78042	-2.26617	-21.4249	-9.55163
0.0164816	-13.1761	-1.23334	6.64715	-9.05256	-4.67805	-22.2258
0.0164916	7.74017	-7.55183	3.31555	6.28628	4.84101	11.2418
0.0165017	8.58423	3.13363	4.8061	7.77845	9.12692	-5.06992
0.0165117	-2.94048	-10.885	3.30711	1.43476	6.65025	-14.687
0.0165217	-28.9499	13.789	-15.3352	-28.4042	-22.6897	-7.20251
0.0165317	10.2846	-18.4227	19.5279	10.4396	7.15448	8.38999
0.0165417	3.0937	0.769038	4.22734	3.14132	-13.6423	0.614508
0.0165517	-5.66486	-1.57137	-11.7472	-2.76854	-0.829702	-15.2137
0.0165617	-11.1162	-3.98049	8.76447	-13.8686	10.4833	10.5919
0.0165717	4.02024	14.5355	-12.8241	5.58881	4.76007	6.0357
0.0165817	-5.96716	-9.92052	3.5936	-7.6247	5.54257	-13.9043
0.0165917	-30.6736	6.35756	-14.3892	-26.8713	7.80436	-14.67
0.0166017	5.16602	-11.4887	-16.1247	7.08344	-10.9564	2.20607
0.0166117	-16.7839	2.05771	2.64148	-18.0197	16.0736	22.7311
0.0166217	6.94467	5.0897	5.2708	4.60217	-2.31895	-17.5161
0.0166317	-23.6638	10.7067	14.8305	-20.5989	5.13604	4.26469
0.0166417	-19.4128	6.08541	4.89993	-15.2336	-5.16194	-4.75514
0.0166517	-4.4746	-9.74238	-15.2609	-5.11494	36.5942	-4.7789
0.0166617	19.0953	7.58728	-11.7557	18.7671	-10.9151	-9.10474
0.0166717	10.2851	-7.11958	8.48353	4.38987	-13.2961	-11.1081
0.0166817	-3.70936	-0.421612	34.6825	3.21654	0.596075	10.8517
0.0166917	-18.6487	4.31507	-14.1136	-17.6308	7.90243	-1.51032
0.0167017	-9.95774	4.39774	-4.74743	-10.8549	0.305565	4.97598
0.0167117	24.1964	-27.0384	21.3913	19.8665	-18.0431	-8.7773
0.0167217	-10.2637	-0.389742	-31.3704	-7.85385	17.8098	-10.6741
0.0167317	-27.86	-0.437817	-4.21155	-22.9911	4.66874	25.0854
0.0167417	22.3315	13.187	8.36576	25.3397	-9.69689	-22.7176
0.0167517	11.1529	-16.8309	-9.113	9.31751	-9.58762	-7.46071
0.0167617	19.8875	-22.1971	18.8845	24.6766	20.2314	-3.87906
0.0167717	-15.9357	1.37113	-22.4397	-17.201	-2.26317	8.88724
0.0167817	0.345252	-1.44838	-4.25512	-2.61759	-16.0656	-20.4613
0.0167917	2.06902	-21.6571	-7.95372	3.16536	6.71751	9.21899
0.0168017	15.8476	9.15365	31.4716	18.7512	15.2376	23.9771
0.0168117	-6.02142	10.8599	6.29732	-2.02405	-15.4124	-20.5056
0.0168217	-41.6732	3.15896	-18.8442	-46.0029	-10.9414	0.409352
0.0168317	-5.44212	-39.4397	28.5483	-7.06874	14.2539	-1.0429
0.0168417	27.2061	18.0067	-25.7512	25.0605	7.67599	1.46195
0.0168517	5.62349	5.38243	6.67077	0.821503	-13.2938	-0.0530067
0.0168617	-20.1245	0.586896	-10.5227	-23.721	-15.4358	7.98243
0.0168717	-11.4829	-0.792782	-5.13215	-12.9933	37.5691	-2.01842
0.0168817	-12.8793	2.06304	5.43348	-14.7808	-17.8452	5.81073
0.0168917	-7.4902	0.38937	-1.52649	-4.82935	-16.6125	5.5119
0.0169017	23.4745	-2.31736	8.53812	26.4903	-7.85276	-1.33551
0.0169117	1.73019	-12.6065	-5.06694	-1.08755	18.7872	-1.30332
0.0169217	-16.7329	13.1234	12.1649	-22.8887	1.43429	5.24821
0.0169317	-4.35152	-5.49237	-3.62317	-7.13349	-26.6476	-1.20533
0.0169417	16.5182	-17.033	-12.1166	13.7183	10.3117	-0.558603
0.0169517	-5.82503	19.4669	21.9363	0.728072	1.70753	6.77244
0.0169617	-1.86436	-15.4433	-3.07728	-1.8284	-21.6295	-1.99163
0.0169717	0.946065	-19.4497	-5.79588	0.218859	-12.8803	-24.7469
0.0169817	0.684536	15.2415	16.7564	-0.472354	-5.92592	-3.07775
0.0169917	-1.12729	-2.591	4.85755	0.12098	8.53307	-14.3372
0.0170017	-7.46362	-7.24597	-14.5775	-1.59616	-24.347	5.79772
0.0170117	6.7656	-5.76655	12.9867	6.85515	12.2976	-5.41411
0.0170217	1.14219	3.74944	-1.35975	2.35026	1.17484	6.26643
0.0170317	-4.18291	8.8475	-10.7385	-4.24968	1.44345	-2.72143
0.0170417	-11.2246	-16.0267	-9.70455	-16.2965	-21.6315	-2.48872
0.0170517	-11.4008	18.6783	2.98811	-9.61249	-10.9068	9.15577
0.0170617	8.0785	5.93128	-0.783066	11.5039	25.0558	-23.7969
0.0170717	-2.07718	-7.90776	5.71022	0.662891	-18.8547	14.2241
0.0170817	2.49207	-7.6947	4.84112	-0.539784	5.34723	13.4103
0.0170917	-2.47327	-2.60468	-6.98137	-2.73377	-7.43502	-4.49201
0.0171017	-5.75584	-0.22646	5.53327	-8.52442	4.36268	-2.73227
0.0171117	-4.01839	-14.0835	-17.0115	-0.177482	-26.9618	1.77531
0.0171217	-7.50381	5.78184	-5.09904	-6.27859	1.41622	-1.17849
0.0171317	-5.64566	-8.42463	13.8548	-0.136601	22.8482	-11.6316
0.0171417	-10.7781	1.35644	-7.41451	-10.6335	-22.2352	9.6149
0.0171517	6.32956	-11.7165	2.79138	6.15019	-6.55104	-0.0601232
0.0171617	-12.2531	10.0214	7.06171	-11.3872	1.69407	-18.2602
0.0171717	-10.1269	-4.03543	-3.35472	-12.9754	-15.9194	-10.1192
0.0171817	16.9615	-8.88382	3.73917	13.6451	-27.6001	-7.96698
0.0171917	0.948302	1.97136	-8.64926	2.22399	11.3597	3.27339
0.0172017	-5.91947	4.016	6.92531	-6.13071	5.73983	-2.88558
0.0172117	-2.57988	-14.7224	1.30987	3.67614	-5.13587	10.9242
0.0172217	-1.62496	-15.1665	2.58572	-2.24074	-6.35093	-26.8326
0.0172317	6.0635	5.38107	-1.8508	7.68935	4.25856	-13.1772
0.0172417	2.67847	-12.0871	10.8262	0.244277	-2.86552	0.478103
0.0172517	0.012081	1.16787	1.12582	-2.00053	-10.5348	5.93573
0.0172617	1.88684	11.9475	-17.4376	1.70266	-9.93363	5.90562
0.0172717	8.80118	-7.9991	15.1687	12.9651	1.21016	-32.3304
0.0172817	-9.65202	-13.5487	12.5695	-8.0859	1.15971	2.43127
0.0172917	-4.61126	0.141906	-19.3627	-0.272537	-11.5257	11.8665
0.0173017	15.9187	-8.92897	-15.5667	13.6983	-5.67135	6.24549
0.0173117	-2.98076	4.19605	-0.669089	-3.37676	0.439527	0.515785
0.0173217	-3.54481	-17.9954	9.67654	0.77129	29.7166	-9.88314
0.0173317	-5.94339	-14.1003	6.79073	-8.50508	-28.3827	17.5385
0.0173417	3.15354	10.0938	-10.6036	8.06596	15.5037	-7.48446
0.0173517	2.47565	-7.40287	9.56755	2.18011	1.47799	-10.6788
0.0173617	0.0673056	-4.05824	-6.33095	1.802	7.97613	-5.96019
0.0173717	-1.85591	-7.91485	-6.3159	-3.4962	-16.6637	2.05739
0.0173817	-8.63666	-1.79035	-1.38433	-8.41586	14.7058	16.0984
0.0173917	-22.3216	-16.5316	7.26464	-22.227	2.17594	-16.4305
0.0174017	4.38414	-12.8363	-18.171	6.10528	-1.60635	12.6208
0.0174117	5.42456	21.7383	-9.68912	9.22723	3.55151	3.86636
0.0174217	-4.9716	-8.50527	14.0093	-8.91479	5.326	-2.64501
0.0174317	2.72477	-0.990976	0.739544	-0.00807668	-14.5848	-13.682
0.0174417	11.7642	10.3532	-1.70836	9.49173	2.74608	-3.95253
0.0174517	-13.8156	-14.2976	9.03308	-10.2435	-10.8917	7.68672
0.0174617	-18.5457	8.9144	-10.0565	-18.113	7.24272	-5.0109
0.0174717	4.59699	-2.51911	7.3869	5.76241	-7.90778	-8.08053
0.0174817	1.272	-0.713975	-11.5368	1.82861	-3.37998	4.11688
0.0174917	-18.3384	-24.8049	-1.70126	-22.2787	2.20095	1.79279
0.0175018	2.86028	-7.45455	-17.521	-0.549611	18.2421	-10.373
0.0175118	22.2815	-11.9897	10.547	18.7455	-12.5527	0.370908
0.0175218	5.8321	-6.70622	0.0377991	2.91903	-1.43565	4.30573
0.0175318	-11.5151	11.3399	-6.61388	-13.5622	7.94627	5.87125
0.0175418	-8.64199	-7.50569	15.7559	-7.52249	8.73853	10.2441
0.0175518	4.5142	2.04148	0.310019	3.29541	-27.3784	-14.0103
0.0175618	10.8314	-2.95292	-1.2364	12.3791	1.35052	7.0286
0.0175718	-13.5377	-0.279145	-4.29548	-15.4038	7.48072	-13.8876
0.0175818	-2.87531	0.50525	-0.198365	-7.10867	0.901162	5.36802
0.0175918	-9.66856	-3.28943	1.98276	-15.7764	-3.97953	5.6333
0.0176018	5.95714	7.04897	-3.28718	6.18588	-2.69842	-3.25452
0.0176118	2.5419	-8.31259	-10.4489	4.57255	13.1818	4.23456
0.0176218	6.36924	10.6553	10.5817	2.3974	-13.0317	-5.13197
0.0176318	0.81914	-3.86631	21.3072	2.29092	-22.5946	-1.28271
0.0176418	-1.15551	-5.12029	-10.1465	1.87784	7.64442	-7.9405
0.0176518	16.4732	-3.42747	-15.5598	18.1306	-4.79538	-7.1565
0.0176618	-11.0783	1.85717	2.25734	-9.20564	1.34731	0.206463
0.0176718	0.457017	-18.1271	7.83913	0.166447	-14.1024	0.0218373
0.0176818	-24.5395	-8.35913	-11.8741	-25.1991	0.338145	-9.58764
0.0176918	-5.71182	17.9021	-1.07528	-2.7564	-5.77593	-1.16855
0.0177018	16.0175	-19.5442	-2.33216	14.2191	5.09614	14.3971
0.0177118	-1.61273	-1.05783	7.57038	-4.36098	-12.1589	15.5367
0.0177218	-8.4886	-2.29978	8.62113	-6.09303	3.35817	-15.3449
0.0177318	-2.50349	-5.59178	-5.41258	-5.44798	4.02456	-15.7745
0.0177418	4.00834	-8.37195	0.552981	2.59384	-13.9929	1.13309
0.0177518	-14.982	1.69826	-19.6708	-18.201	-0.575296	-11.5184
0.0177618	-1.02211	5.41143	0.44188	-1.12558	7.48463	-0.430919
0.0177718	-3.45795	-7.42216	-1.28008	-5.85603	-3.61807	24.1179
0.0177818	-2.35404	0.459683	8.88731	-4.78472	3.42952	-18.0906
0.0177918	-2.88468	9.96959	-6.10407	-1.57478	0.0721004	8.80857
0.0178018	0.216511	-15.6554	9.43873	3.6301	4.4192	-11.5631
0.0178118	12.0127	3.25565	4.34128	17.0692	2.60686	5.60104
0.0178218	-15.4034	-15.729	-14.616	-14.9093	10.0973	-6.72315
0.0178318	-10.6779	5.58269	-4.15827	-10.8505	7.63892	-3.64928
0.0178418	-3.87666	8.73137	11.9626	-3.34113	-0.309217	-1.46728
0.0178518	0.800372	-21.3403	-9.54876	1.92554	2.60447	-6.16472
0.0178618	7.09974	0.235504	-2.12084	7.80799	0.126787	13.4331
0.0178718	-9.7039	1.89901	-9.57685	-8.53952	5.97658	-19.1773
0.0178818	-6.22647	-2.85451	1.25098	-10.0916	12.3484	-6.99783
0.0178918	-4.34079	-5.81012	-1.85289	-2.17682	-2.69684	9.08341
0.0179018	7.20898	4.91405	-11.174	5.97823	-0.757962	-15.4655
0.0179118	6.40914	-2.6417	-4.38365	4.24278	2.37123	4.2239
0.0179218	8.72125	-5.05198	-12.5677	2.56266	-13.6577	2.54588
0.0179318	-6.6429	13.9404	-8.58749	-2.99584	-13.519	-4.34853
0.0179418	5.70678	-0.396964	2.13346	0.190446	20.9199	-12.8766
0.0179518	-6.48663	-13.0818	-18.8613	-6.04803	6.81873	9.55068
0.0179618	-6.68622	-27.5131	10.002	-1.67842	-8.49027	3.14782
0.0179718	14.008	-13.1667	-0.43114	14.4277	-5.53386	-20.6253
0.0179818	3.70471	15.0611	6.6341	-1.82534	-1.59044	20.4414
0.0179918	-15.6778	10.6601	-12.4221	-16.2032	6.60063	-5.45807
0.0180018	-12.133	-15.9473	2.44965	-16.3939	4.19487	-15.1832
0.0180118	8.67267	-0.455433	2.7278	8.58321	-2.16812	5.99694
0.0180218	4.1559	0.067909	1.79947	3.31415	6.97049	-6.71469
0.0180318	-18.4315	4.51809	-12.2948	-17.5128	-2.17366	3.11573
0.0180418	-17.7243	-10.9577	-6.71245	-16.9743	7.8033	5.56542
0.0180518	-30.0919	13.6054	0.733467	-25.4036	-13.2203	-11.2121
0.0180618	10.6213	4.22846	-9.82247	8.44072	7.59281	-5.1463
0.0180718	5.50094	-16.4902	-2.45574	4.84985	12.3247	12.8287
0.0180818	-24.1439	11.2399	8.77302	-22.2168	-24.0732	-0.917765
0.0180918	0.948325	3.0751	-0.037651	4.27658	3.82815	2.74492
0.0181018	-30.0217	20.427	0.120349	-28.3248	7.37883	-3.38424
0.0181118	16.6972	5.43001	-13.5913	12.9027	7.93382	1.17401
0.0181218	-5.5357	-15.0361	7.66781	-1.54537	-16.1819	-7.13395
0.0181318	1.68752	-24.3888	4.19277	0.202633	-4.12077	3.68171
0.0181418	-3.88806	-0.717448	-4.94693	-1.74821	8.61338	5.88527
0.0181518	2.65959	1.11696	-0.613964	2.60291	-10.2399	-16.0425
0.0181618	-4.33091	13.5643	13.5966	-3.08278	-12.0429	16.45
0.0181718	-27.4927	8.15474	5.36078	-31.8792	-6.44248	-2.27338
0.0181818	0.633691	-6.57051	-12.2859	-2.08917	3.33376	-7.09359
0.0181918	4.009	-6.04074	5.05978	6.82977	-3.51413	-8.38995
0.0182018	10.9123	-2.79118	1.77778	8.06394	-19.6445	15.1637
0.0182118	-25.4696	-2.64663	-6.71903	-19.5385	21.2622	-8.11513
0.0182218	6.44903	0.308294	11.1095	0.820905	5.6981	4.37867
0.0182318	-5.66415	13.6258	2.90574	-5.18922	-0.207105	-6.04428
0.0182418	-13.8386	-19.4135	0.53774	-13.7875	-13.2851	-1.6241
0.0182518	9.34261	-9.05639	-9.17847	3.89222	8.1752	8.26054
0.0182618	-5.1005	18.0206	-7.77727	-3.38402	-7.39737	-20.0006
0.0182718	8.8088	5.30905	15.4707	6.91025	-6.12853	-5.93491
0.0182818	-24.8915	-9.93872	11.3695	-28.0604	2.48735	0.674432
0.0182918	6.23574	-8.50099	-20.4384	4.84533	8.90308	-1.36958
0.0183018	10.6735	11.0649	9.73507	14.068	-7.27788	-3.78305
0.0183118	-0.720207	-0.0777964	-3.07246	-4.15447	-6.88523	3.26965
0.0183218	-11.2621	-6.24326	-12.341	-12.4398	4.59817	7.73122
0.0183318	-0.980864	1.58629	21.6667	-1.96629	-13.3858	-6.43934
0.0183418	-17.5063	-16.8633	1.36399	-11.1967	7.50854	-3.01325
0.0183518	-11.4672	-0.106532	-4.78035	-11.9694	-2.85339	-7.66666
0.0183618	11.9143	0.299432	-9.16755	11.8447	10.2108	-18.4076
0.0183718	-2.94514	22.1586	-0.926474	-2.96398	-3.86134	5.74323
0.0183818	-10.3167	-2.26815	-16.8698	-10.927	-11.4864	3.6606
0.0183918	18.3252	-11.1742	8.43369	21.1933	8.97566	-13.4275
0.0184018	-2.02114	-6.13104	11.3178	0.843034	4.66732	5.66382
0.0184118	-12.3445	-0.403043	-11.3564	-12.3081	3.62584	-14.1305
0.0184218	-6.55205	-20.1385	0.343219	-3.61279	-10.1702	2.61015
0.0184318	10.7867	15.4405	4.49418	14.7303	4.36692	-19.4154
0.0184418	-17.096	0.334338	-6.57935	-11.6713	19.781	9.76635
0.0184518	-4.93457	-5.53289	8.6405	-5.97711	-9.43404	-5.60388
0.0184618	16.5974	-7.88051	-6.88765	16.8183	12.0689	3.25151
0.0184718	16.064	3.09415	-11.644	16.8194	-13.0382	13.1731
0.0184818	-26.2455	-6.31421	-18.5539	-22.1062	-3.44584	-34.5296
0.0184918	-13.1177	-3.07004	-9.28034	-9.88665	17.4363	12.3945
0.0185019	12.1113	10.478	-1.72299	12.4368	8.48722	-9.27806
0.0185119	0.436145	-35.706	-10.2065	0.886557	28.7575	-10.1621
0.0185219	-21.3719	8.90603	13.2681	-22.9278	-19.5665	21.3905
0.0185319	-7.35674	4.29102	-21.5056	-4.74906	-7.29332	-13.0631
0.0185419	21.5857	10.4853	-8.22117	23.3277	-3.83714	-12.553
0.0185519	-11.1961	26.5679	17.2673	-10.3654	23.0395	-18.1264
0.0185619	-4.71074	-16.3433	1.90326	-5.35982	1.83655	14.6983
0.0185719	-5.30199	-5.12821	-6.99126	-0.366452	6.11213	-14.1127
0.0185819	-12.0538	-5.53291	3.71852	-11.1689	26.6034	15.2721
0.0185919	11.1073	-1.57668	-1.64994	11.733	-8.62116	-5.96666
0.0186019	-7.49474	31.0622	-13.6098	-9.14155	27.7218	0.333662
0.0186119	8.04591	-4.06375	12.5407	8.56667	-51.5075	1.40431
0.0186219	18.8348	17.2916	9.25071	14.5468	32.9772	-20.0733
0.0186319	-18.179	-22.4944	-28.6507	-15.3373	-4.02853	14.6228
0.0186419	0.764534	5.85585	23.7342	1.77193	1.57663	-4.62443
0.0186519	14.0658	17.6734	-22.1329	11.5276	-6.10629	11.1935
0.0186619	10.3248	-16.4718	3.31282	8.52128	-10.1409	0.472571
0.0186719	-8.43201	18.4936	13.0166	-10.2087	16.0738	-3.24958
0.0186819	-7.34218	-10.2307	-5.49342	-10.2847	-46.9621	-1.89423
0.0186919	16.5505	-16.5458	4.15468	15.5848	10.6906	-10.9697
0.0187019	17.6335	-13.8745	4.48142	13.2381	-4.71139	-4.16771
0.0187119	-4.25227	10.4827	10.9453	-1.63132	-4.86128	6.75344
0.0187219	-25.7481	9.13125	-9.42217	-23.3356	13.444	-5.25519
0.0187319	16.4588	-16.6259	3.42816	12.5622	-21.3007	-6.29601
0.0187419	13.265	2.74099	-6.30223	14.9602	3.19884	5.82864
0.0187519	4.42171	-11.9435	20.3407	3.1379	-3.01742	8.26889
0.0187619	-18.2702	24.4552	-9.45269	-11.8413	-9.84367	6.38327
0.0187719	-2.08944	-8.07368	-22.2163	-3.79329	-8.22842	-0.560427
0.0187819	-11.2503	-13.1293	15.4673	-12.1736	-1.86025	1.75034
0.0187919	3.10078	12.9865	14.4503	6.16614	-12.5872	-5.97761
0.0188019	23.7307	-16.2684	-27.7152	28.0385	2.08494	-17.4735
0.0188119	-10.2812	4.20272	-10.6586	-10.3778	1.73515	17.4004
0.0188219	-8.14156	-7.19427	6.80683	-6.12874	11.5566	-8.27748
0.0188319	-5.43132	15.2738	-1.36191	-11.137	-9.05627	-16.2927
0.0188419	3.97801	-9.59382	-3.95027	6.35966	-0.322326	11.267
0.0188519	-2.19913	-7.53269	5.79619	-5.06774	4.22142	0.763417
0.0188619	-4.29991	-6.22753	-2.44822	-4.33558	-6.04813	5.06725
0.0188719	-11.4661	-6.98068	10.1981	-13.911	-9.51884	-9.18938
0.0188819	-3.89134	4.27898	-13.7575	-5.29665	-0.814312	-0.588466
0.0188919	6.70455	5.76428	-0.17005	6.99947	8.50107	0.163772
0.0189019	-5.4612	-10.5663	6.05438	-7.32661	-8.95295	4.36731
0.0189119	11.2034	-2.14466	13.8188	7.57369	-5.72156	-3.70695
0.0189219	-5.21233	-0.831796	-20.188	-6.61392	9.14887	-1.69055
0.0189319	-1.46727	-9.25338	2.74611	-6.63131	2.33692	15.4548
0.0189419	3.49168	8.34604	9.91168	4.0883	-25.0037	-17.8341
0.0189519	-0.683754	-19.3797	-14.935	0.219329	-4.54108	-27.5764
0.0189619	-2.3175	-1.14199	-9.02377	-3.26477	3.5127	31.3366
0.0189719	-7.40137	-11.7184	9.66024	-4.84381	-15.2052	-8.63471
0.0189819	-10.9456	-9.96509	1.74256	-8.82985	-14.5602	-14.1257
0.0189919	-4.33449	8.51188	-5.99486	-9.33302	21.0664	-22.6488
0.0190019	-0.509538	-7.96192	-0.630543	2.45616	7.00999	12.4479
0.0190119	-6.44442	-10.2334	-0.334872	-6.34611	-18.9672	-13.0626
0.0190219	15.7843	-15.4235	-8.50988	13.0561	7.63381	1.01797
0.0190319	-23.1349	3.96608	8.66032	-23.7538	-3.43029	9.71672
0.0190419	5.5593	-6.91353	-3.3871	11.4426	5.14938	-18.3219
0.0190519	-0.0760088	-4.19949	-13.8741	3.33668	-35.9071	1.95481
0.0190619	-8.79305	-9.36108	3.12711	-8.74061	7.12906	-11.4449
0.0190719	-11.8748	6.49477	-8.73012	-7.56192	7.62603	23.4435
0.0190819	7.54184	-7.48312	-27.2157	8.75272	-1.11966	-5.31518
0.0190919	16.8563	-9.03399	14.7901	12.7804	-14.1266	-10.7026
0.0191019	-3.71309	-2.76088	5.12236	-4.32645	-8.28715	-4.37233
0.0191119	1.48192	-3.1859	-8.64283	1.64048	25.3479	-8.21341
0.0191219	8.58351	-0.820342	-18.3943	2.82637	-38.6172	17.3808
0.0191319	6.8316	-7.7589	-5.47661	6.74939	-4.75812	-17.5987
0.0191419	18.7965	3.11912	12.1244	13.2291	28.7205	7.10601
0.0191519	-14.6132	-0.846902	3.04576	-12.4284	-24.9499	-0.511536
0.0191619	-13.7318	-24.2808	-16.2025	-9.19377	-22.0282	6.81404
0.0191719	4.82419	-2.13456	12.096	1.23696	3.15406	2.93996
0.0191819	5.58845	-16.8238	2.45377	11.5882	15.1749	-9.65636
0.0191919	-8.43096	-8.7109	-1.50051	-7.76047	-12.8861	5.75343
0.0192019	-6.45827	7.03497	-2.61599	-2.12801	-1.49333	-15.3834
0.0192119	7.85516	-5.27022	27.8092	8.68605	9.65512	10.8734
0.0192219	-6.51343	-6.48582	-4.81311	-7.48157	1.43534	4.1217
0.0192319	4.88248	-9.01007	-14.1987	8.1421	-9.67778	-14.2861
0.0192419	8.3528	8.25279	10.2916	4.0182	-11.736	-4.3203
0.0192519	-12.4165	-28.6944	-9.54724	-13.5718	2.30484	-13.3098
0.0192619	-2.25891	43.4244	2.10826	0.557296	-6.66569	13.7556
0.0192719	-12.2642	-14.6652	-5.05076	-6.5278	-33.4821	-9.73592
0.0192819	-4.23397	-1.25986	-6.06499	-5.17735	4.89828	8.53355
0.0192919	23.9638	4.47689	1.87444	21.4795	23.6244	-0.114499
0.0193019	7.44921	-0.825046	8.45947	7.0611	-13.5782	-6.92455
0.0193119	-41.0716	4.08027	0.663264	-44.3064	-5.71557	-7.72877
0.0193219	-16.9226	-11.6429	17.9097	-15.9475	0.853057	-3.67892
0.0193319	11.9203	7.65958	11.8117	10.0497	-2.97831	-4.74993
0.0193419	12.0957	-29.5687	-27.062	12.0927	-5.14864	1.43738
0.0193519	-0.18967	-4.05891	6.11205	-5.87882	-14.4817	-2.60756
0.0193619	-9.4992	9.44645	1.75512	-8.18863	8.31	13.9643
0.0193719	-29.8145	0.284642	-7.2984	-27.1966	-8.5919	1.63083
0.0193819	-23.6979	20.2265	9.55401	-27.5204	-0.632998	1.98206
0.0193919	6.09442	-3.57428	-7.77847	2.52564	-1.2556	1.94868
0.0194019	5.20136	-15.5326	-0.967754	7.50863	-0.359791	-18.9821
0.0194119	37.7126	-4.08605	3.63904	38.6147	15.5585	-6.07715
0.0194219	-23.6842	4.71283	-1.96382	-26.1758	-20.7827	11.1064
0.0194319	-10.8211	12.1636	-1.52542	-5.50155	-5.83292	-8.53877
0.0194419	6.50752	-17.1539	5.35006	7.70775	-5.48259	4.35462
0.0194519	11.62	5.32962	6.38676	16.4857	0.776181	-5.49919
0.0194619	19.6142	4.1691	-1.84513	21.7717	-11.9276	5.51605
0.0194719	-13.0145	-5.68677	1.67518	-10.6921	4.5245	-1.26509
0.0194819	9.42136	0.477465	9.68772	5.59485	-4.12353	7.09195
0.0194919	-19.4525	-8.97868	-9.85939	-20.4984	-11.4536	-7.71765
0.019502	-1.73508	0.994243	-10.5075	-0.818142	-5.55121	-2.92739
0.019512	-21.574	2.0776	2.92898	-24.5809	2.19005	3.5564
0.019522	9.8372	3.32294	2.60583	6.52879	-3.3555	-10.9527
0.019532	8.57233	-7.29373	-1.32876	9.01373	-14.0497	0.341356
0.019542	-2.95242	6.38462	-12.4839	-0.934138	12.9569	-21.7893
0.019552	-7.73085	-8.04297	2.78839	-5.73919	5.16263	9.44699
0.019562	-7.66064	-11.436	-4.74789	-7.39792	-9.37528	-12.331
0.019572	-6.5189	6.69633	-13.7144	-9.35586	-3.86149	-4.79489
0.019582	16.7329	10.8762	-6.97764	12.4906	-4.1951	-2.41416
0.019592	7.83398	-3.86331	0.363604	3.93454	15.369	2.31898
0.019602	-12.6206	-24.4528	-3.71665	-11.8698	-10.276	-6.70234
0.019612	0.575116	2.52014	-6.51704	3.00104	-1.73377	2.65638
0.019622	8.28672	1.50838	-10.0045	8.36763	2.47166	-13.101
0.019632	-8.57255	3.33496	21.6377	-9.90785	4.75699	7.536
0.019642	-12.7796	-11.7913	-7.61922	-12.9397	0.0318223	-3.92256
0.019652	4.44531	7.6721	-5.61763	5.09792	-4.15928	-15.9777
0.019662	-8.84319	-3.80668	-7.45064	-2.98952	13.2917	12.5264
0.019672	-22.9312	-2.11437	6.93171	-17.2529	0.985877	-10.535
0.019682	11.109	-11.5198	4.9839	11.9722	2.58282	-4.02819
0.019692	-3.86055	7.8226	-3.68254	-5.43996	14.0596	-18.6225
0.019702	-10.8194	-16.9859	8.93521	-6.13049	-27.228	1.04844
0.019712	7.02667	3.98119	-15.5721	6.81727	9.55852	0.110284
0.019722	7.58779	1.19016	-0.118759	11.2452	-15.8487	5.10679
0.019732	2.77774	-5.20882	-4.50226	2.31726	7.32424	-4.67706
0.019742	-9.43894	-1.82271	32.4112	-11.1452	7.4232	-2.11216
0.019752	15.6208	15.0216	2.85507	13.9293	-15.3191	0.900746
0.019762	-4.29181	-14.7202	-7.025	0.244489	-4.30515	-10.7096
0.019772	-15.695	-19.7021	7.33238	-11.3633	-0.203125	-12.0681
0.019782	1.66035	-10.4024	1.52498	-3.97365	-4.6646	24.4448
0.019792	8.59886	6.55507	-6.72447	9.46495	-5.58376	-5.03449
0.019802	11.3078	1.52543	4.49375	7.45624	9.24338	-1.01229
0.019812	-14.0858	9.69106	4.01993	-8.5626	-4.15886	15.9034
0.019822	0.398301	25.5844	-9.8357	6.15517	-27.9208	7.04484
0.019832	-7.77651	2.08125	-1.96439	-8.27655	22.9639	5.23227
0.019842	-7.48284	17.9088	3.62412	-9.02467	17.278	-7.99503
0.019852	-1.19749	-20.0523	-1.71966	-5.88372	-13.0437	11.1627
0.019862	10.4122	0.811024	8.04966	11.8539	-6.18906	-4.64598
0.019872	-7.21443	-3.0245	-6.38545	-5.94985	-1.20597	11.3859
0.019882	-3.65837	9.70473	-3.81872	-7.89084	6.86849	-3.76667
0.019892	11.3367	-11.5869	-0.303263	12.0115	5.09585	5.6606
0.019902	7.02824	-1.4752	-4.24597	2.81999	-15.7286	12.3155
0.019912	-11.7533	14.3294	-0.554845	-6.3612	-0.315699	-12.3777
0.019922	-22.6695	-32.873	-6.13426	-20.6933	-19.847	-14.2803
0.019932	1.1298	19.1534	0.932195	-0.068041	21.7259	0.225117
0.019942	3.71048	4.30314	-6.96474	7.58574	-9.0527	1.04538
0.019952	-6.05184	-18.1491	-2.8491	-6.70865	10.4992	-1.19009
0.019962	3.07433	-2.24524	6.39744	5.57147	-22.7867	-3.98174
0.019972	-7.16163	9.08089	16.4573	-10.3975	-4.25177	-1.56897
0.019982	0.353842	18.8015	-16.46	2.47338	0.885186	7.14544
[truncated: 8,001 more rows]
